# Supplementary material for: Fabrication and errors in the bibliographic citations generated by ChatGPT
Source: Sci Rep. 2023 Sep 7;13:14045. doi: 10.1038/s41598-023-41032-5 (PMC10484980; doi:10.1038/s41598-023-41032-5)
Supplement: Supplementary file 3 — Supplementary Information 3. [file 41598_2023_41032_MOESM3_ESM.xlsx]

## Sheet: Papers generated
GPT version	Academic area	Topic number	Topic	Length of the paper, in words	Number of works listed in the bibliography	Work cited in text does not appear in bibliography	Other bibliographic problem	Warning that cited works may be fabricated	Other text related to bibliography	Extraneous text unrelated to bibliography	Paper presents misinformation	Paper presents fabricated empirical methods or results	Fabrication and errors in the bibliographic citations generated by ChatGPT Supplementary Appendix 3: Data compiled for the study
3.5	H	1	Stonehenge	1022	3
3.5	H	2	Boer War	865	5
3.5	H	3	Negative reviews	1207	11	1							One work is cited in the text but does not appear in the bibliography: Gustave Flaubert (1857) (Madame Bovary).
3.5	H	4	Quantitative methods	1020	5
3.5	H	5	Unicorns	866	9
3.5	H	6	Non-English languages	867	5		1						There are two parenthetical citations to Grosjean (2010) in the text and two 2010 works by Grosjean listed in the bibliography—but no "2010a" or "2010b" to indicate which of the works each parenthetical citation refers to.
3.5	H	7	Songwriters	841	4
3.5	H	8	Purgatory	788	6
3.5	S	9	Retirement migration	806	6
3.5	S	10	One-child policy	711	5
3.5	S	11	Ride-sharing	636	5
3.5	S	12	Income tax	596	4
3.5	S	13	Metal shortages	958	5
3.5	S	14	Brexit	1019	6
3.5	S	15	Minimum wage	913	3
3.5	S	16	Self-assessments	914	6
3.5	S	17	Online demonstrations	703	6
3.5	S	18	Charter schools	680	4
3.5	S	19	Free meals	760	5				1				After the Bibliography: "Note: The above bibliography includes only five references, as per the requirements of the prompt. However, it is recommended that more references be included in a real academic paper to provide a more comprehensive review of the literature."
3.5	S	20	Math teachers	847	5
3.5	S	21	Instructor evaluations	963	5					1		1	After the Bibliography: An appendix, which includes the three-item Self-Reported Assessments of Ability Questionnaire as well as the ten-item General Self-Efficacy Scale. This paper is presented as an empirical study, with "Methodology" and "Results" sections.
3.5	S	22	Gap year	814	2
3.5	S	23	Leadership styles	740	7
3.5	S	24	Businesswomen	627	7
3.5	S	25	Atiyah	926	5
3.5	S	26	Aerial drones	713	5
3.5	S	27	Occupations	921	3				1	1			After the Bibliography: New text with a new set of references, including this one: "[Your Name]. (2023). The Future of Work: An Analysis of Occupational Decline in the Next 20 Years. [University Name]." After the Bibliography: "About the Author: [Your Name], Ph.D., is an assistant professor of economics at [University Name]. Their research focuses on the impact of technology and automation on the…
3.5	S	28	Safety innovations	800	4			1			1		After the Bibliography: "Note: These are sample bibliography entries and are not meant to represent actual sources." The first of the three examples listed in the paper is lead-based paint. While it's true that lead-based paint is no longer used in the U.S., it was never intended as a safety-related innovation and its use was never mandated by law or regulation. Lead-based paint should therefore …
3.5	S	29	Football fans	908	5								It's not clear whether "football" was interpreted as American football or soccer. No terms specific to either soccer or American football appear in the paper, and none of the 5 cited works are clearly about either soccer or American football.
3.5	S	30	Gun control	955	3
3.5	S	31	Video games	982	10
3.5	S	32	Police brutality	703	5
3.5	S	33	Assassinations	701	5
3.5	N	34	Dental care	710	6
3.5	N	35	E-cigarettes	876	2
3.5	N	36	Sleep disorders	909	5
3.5	N	37	Extinct species	804	8
3.5	N	38	Orangutans	837	4
3.5	N	39	Grazing	772	9								Steinfeld et al., 2006, “Livestock’s Long Shadow…" appears twice in the bibliography. I've included it just once in the "Works cited" worksheet.
3.5	N	40	Electric vehicles	689	4
3.5	N	41	Island nations	754	5
3.5	N	42	Molten salt reactors	897	5
4	H	1	Stonehenge	865	6
4	H	2	Boer War	1278	10
4	H	3	Negative reviews	1013	7	1							Five works are cited in the text but do not appear in the bibliography: Herman Melville (1851) (Moby-Dick), Emily Brontë (1847) (Wuthering Heights), Gustave Flaubert (1857) (Madame Bovary), Leo Tolstoy (1877) (Anna Karenina), and Fyodor Dostoevsky (1880) (The Brothers Karamazov).
4	H	4	Quantitative methods	778	5
4	H	5	Unicorns	988	10	1							Four works are cited in the text but do not appear in the bibliography: Peter S. Beagle (1968) (The Last Unicorn), Killian B. Brewer (2015) (The Rules of Ever After), Julia Ember (2019) (Unicorn Tracks), and C.S. Lewis (1950-1956) (The Chronicles of Narnia).
4	H	6	Non-English languages	1018	12
4	H	7	Songwriters	699	10
4	H	8	Purgatory	815	9
4	S	9	Retirement migration	1135	12
4	S	10	One-child policy	1219	15
4	S	11	Ride-sharing	916	6
4	S	12	Income tax	702	7
4	S	13	Metal shortages	992	10					1			After the Bibliography: "Acknowledgements: The author would like to thank the anonymous reviewers for their valuable feedback and suggestions, which helped improve the quality of this paper. Conflict of Interest: The author declares no conflict of interest regarding the publication of this paper. Funding: This research received no specific grant from any funding agency in the public, commercial, …
4	S	14	Brexit	958	8
4	S	15	Minimum wage	908	9
4	S	16	Self-assessments	1099	10					1		1	After the Bibliography: An appendix, which includes the three-item Self-Reported Assessments of Ability Questionnaire as well as the ten-item General Self-Efficacy Scale. This paper is presented as an empirical study, with "Method" [sic] and "Results" sections. The text includes correlation coefficients, regression coefficients, and p values; no tables or figures, though.
4	S	17	Online demonstrations	1230	11
4	S	18	Charter schools	934	11
4	S	19	Free meals	774	6							1	This paper is presented as an empirical study, with "Methodology" and "Results" sections.
4	S	20	Math teachers	1075	12
4	S	21	Instructor evaluations	927	5
4	S	22	Gap year	952	5
4	S	23	Leadership styles	1143	12					1			After the Bibliography: "Acknowledgments: I would like to express my gratitude to my academic colleagues and mentors who have provided invaluable support and guidance throughout the research process. Additionally, I extend my appreciation to the countless researchers and authors who have contributed to the rich body of literature on gender and leadership, as their work has served as the foundatio…
4	S	24	Businesswomen	1036	12
4	S	25	Atiyah	638	8	1							Two works are cited in the text but do not appear in the bibliography: Patrick S. Atiyah (1970) (Accidents, Compensation and the Law) and Patrick S. Atiyah (1997) (The Damages Lottery).
4	S	26	Aerial drones	780	12
4	S	27	Occupations	899	9
4	S	28	Safety innovations	734	6						1		This paper presents false information about airbags in the U.S., claiming that they were once mandated by law, but that the mandate was later rescinded until airbag technology could be improved. Although the airbag laws have changed over time, it is not true that the legal requirement was ever rescinded. (The second of the two examples included in the paper, prohibition of alcohol, does not appea…
4	S	29	Football fans	1306	12								It's not clear whether "football" was interpreted as American football or soccer. However, soccer-specific terms appear twice in the paper ("yellow cards," "matches") while terms specific to American football do not appear in the paper. Moreover, 6 of the 12 cited works are clearly about soccer while none of them are clearly about American football.
4	S	30	Gun control	1195	11							1	This paper is presented as an empirical study, with "Methodology" and "Results" sections.
4	S	31	Video games	904	10					1			After the Bibliography: "Acknowledgements: I would like to thank my colleagues for their valuable feedback and insights during the preparation of this manuscript. Their suggestions and critiques were instrumental in refining the arguments presented in this paper."
4	S	32	Police brutality	1058	13
4	S	33	Assassinations	776	6
4	N	34	Dental care	885	11
4	N	35	E-cigarettes	1018	10
4	N	36	Sleep disorders	1192	10					1			After the Bibliography: "Word count: 2024." (The word count is incorrect.)
4	N	37	Extinct species	1106	13
4	N	38	Orangutans	1214	13
4	N	39	Grazing	1179	13
4	N	40	Electric vehicles	1397	15							1	This paper is presented as an empirical study, with "Methods" and "Results and Discussion" sections.
4	N	41	Island nations	1365	17
4	N	42	Molten salt reactors	1043	5

## Sheet: Works cited in those papers
GPT version	Broad subject field	Topic number	Citation number	ChatGPT citation	Number of times cited in the text	Listed in bibliography but not cited in text	Work is scholarly	Type of publication: article, book, chapter, or website	Cited by both 3.5 & 4 for the same paper topic	Cited in 2 different papers by the same version of ChatGPT	Notes on multi-cited works	Jnl (for A), publr (for B), book (for C), or org (for W) is fabricated	Work itself is fabricated	Incorrect type of publication [among non-fab works]	Incorrect authorship [among non-fab works]	Incorrect title [among non-fab works]	Incorrect date [among non-fab works]	Incorrect journal [among non-fab articles]	Incorrect vol, issue, or pages [among non-fab articles & chapters]	Incorrect publr or org [among non-fab bks, chapts, & webpgs]	Notes on real vs. fabricated works	Improper title capitalization	Unnecessary quotes around title	Author's first name rather than iniitals	Incorrect version of author's name	Missing page nos. [among articles & chapters]	Missing publr's/org's name [among bks, chapts, & webpgs]	Citation includes a link	Link leads to the cited work, or an updated version of it [among non-fab works with links in the citns]
3.5	H	1	1.01	Darvill, T., & Wainwright, G. (2009). Stonehenge: The Story So Far. English Heritage.	10	0	0	B	0	0		0	1	—	—	—	—	—	—	—	There's a book with this title, but the author(s) are entirely different.	1	0	0	0	—	0	0	—
3.5	H	1	1.02	Parker Pearson, M. (2012). Stonehenge: Exploring the Greatest Stone Age Mystery. Simon & Schuster.	12	0	0	B	1	0		0	0	0	0	0	0	—	—	0		1	0	0	0	—	0	0	—
3.5	H	1	1.03	Wood, J. (2008). Stonehenge: A New Understanding. English Heritage.	5	0	0	B	0	0		0	1	—	—	—	—	—	—	—		1	0	0	0	—	0	0	—
3.5	H	2	2.01	Steenkamp, W. (2003). The South African War, 1899-1902. London: Routledge.	5	0	1	B	0	0		0	1	—	—	—	—	—	—	—		1	0	0	0	—	0	0	—
3.5	H	2	2.02	Pakenham, T. (1991). The Boer War. New York: Random House.	0	1	0	B	1	0		0	0	0	0	0	1	—	—	0	1993	1	0	0	0	—	0	0	—
3.5	H	2	2.03	Laffin, J. (1965). The Boer War. New York: Macmillan.	0	1	0	B	0	0		0	1	—	—	—	—	—	—	—		1	0	0	0	—	0	0	—
3.5	H	2	2.04	Kipling, R. (1901). "The White Man's Burden." McClure's Magazine, 17(2), pp. 246-250.	0	1	0	A	0	0		0	0	0	0	0	1	0	1	—	1899. Vol. 12(4), 290-291.	1	1	0	0	0	—	0	—
3.5	H	2	2.05	Wilson, H. (1906). The History of the Second Boer War, 1899-1902. London: Longmans, Green and Co.	0	1	1	B	0	0		0	1	—	—	—	—	—	—	—		1	0	0	0	—	0	0	—
3.5	H	3	3.01	Bercovitch, S. (1979). The American Jeremiad. Madison, WI: University of Wisconsin Press.	3	0	1	B	0	0		0	0	0	0	0	1	—	—	0	1978	1	0	0	0	—	0	0	—
3.5	H	3	3.02	Brontë, E. (2018). Wuthering Heights. New York, NY: Penguin Classics.	4	0	1	B	0	0		0	0	0	0	0	1	—	—	0	2009	1	0	0	0	—	0	0	—
3.5	H	3	3.03	Cox, R. (2002). The Gothic Novel 1790-1830: Plot Summaries and Index to Motifs. Jefferson, NC: McFarland & Company, Inc.	4	0	1	B	0	0		0	1	—	—	—	—	—	—	—	There's a book with this title, but the author(s) are entirely different.	1	0	0	0	—	0	0	—
3.5	H	3	3.04	Ellmann, R. (1987). Oscar Wilde. New York, NY: Alfred A. Knopf.	3	0	1	B	0	0		0	0	0	0	0	0	—	—	0		0	0	0	0	—	0	0	—
3.5	H	3	3.05	Fowlie, W. (1965). A Reading of Flaubert's "Madame Bovary". Chicago, IL: University of Chicago Press.	2	0	1	B	0	0		0	1	—	—	—	—	—	—	—		1	1	0	0	—	0	0	—
3.5	H	3	3.06	Gaskell, E. (1857). North and South. London, UK: Smith, Elder & Co.	3	0	0	B	0	0		0	0	0	0	0	1	—	—	0	1855	1	0	0	0	—	0	0	—
3.5	H	3	3.07	Grosrichard, A. (1981). The Sultan's Court: European Fantasies of the East. New York, NY: Verso.	1	0	1	B	0	0		0	0	0	0	0	1	—	—	0	1998	1	0	0	0	—	0	0	—
3.5	H	3	3.08	Lacour, M. (1991). Gustave Flaubert. Paris, France: Éditions Gallimard.	1	0	1	B	0	0		0	1	—	—	—	—	—	—	—		0	0	0	0	—	0	0	—
3.5	H	3	3.09	Melville, H. (1851). Moby-Dick; or, The Whale. New York, NY: Harper & Brothers.	4	0	1	B	0	0		0	0	0	0	0	0	—	—	0		1	0	0	0	—	0	0	—
3.5	H	3	3.1	Stoker, B. (1897). Dracula. New York, NY: Archibald Constable and Company.	3	0	1	B	0	0		0	0	0	0	0	0	—	—	0		0	0	0	0	—	0	0	—
3.5	H	3	3.11	Wilde, O. (1890). The Picture of Dorian Gray. London, UK: Ward, Lock & Co.	4	0	1	B	0	0		0	0	0	0	0	0	—	—	0		1	0	0	0	—	0	0	—
3.5	H	4	4.01	Moretti, Franco. (2000). Graphs, Maps, Trees: Abstract Models for Literary History. London: Verso.	1	0	1	B	1	0		0	0	0	0	0	0	—	—	0		1	0	1	0	—	0	0	—
3.5	H	4	4.02	Jockers, Matthew L., & Witten, Daniela M. (2010). A computational approach to theme in the novel. Literary and Linguistic Computing, 25(3), 359-370.	1	0	1	A	0	0		0	1	—	—	—	—	—	—	—		0	0	1	0	0	—	0	—
3.5	H	4	4.03	Jannidis, Fotis, & Knoop, Thomas. (2016). Quantitative Approaches to the Study of Literary Characters. Digital Scholarship in the Humanities, 31(1), 52-70.	1	0	1	A	0	0		0	1	—	—	—	—	—	—	—		1	0	1	0	0	—	0	—
3.5	H	4	4.04	Moretti, Franco, & Streeck, Jürgen. (2017). Quantifying the Characteristics of Gothic Literature. Digital Humanities Quarterly, 11(1).	1	0	1	A	0	0		0	1	—	—	—	—	—	—	—		1	0	1	0	1	—	0	—
3.5	H	4	4.05	Jannidis, Fotis, & Knoop, Thomas. (2018). Quantifying the Evolution of the English Novel. Digital Humanities Quarterly, 12(1).	1	0	1	A	0	0		0	1	—	—	—	—	—	—	—		1	0	1	0	1	—	0	—
3.5	H	5	5.01	Ctesias. (4th century BCE). Indica.	1	0	1	B	0	0		0	0	0	0	0	0	—	—	0	Early work.	0	0	0	0	—	0	0	—
3.5	H	5	5.02	Clunas, C. (2007). Fruitful Sites: Garden Culture in Ming Dynasty China. Duke University Press.	1	0	1	B	0	0		0	0	0	0	0	1	—	—	0	1996	1	0	0	0	—	0	0	—
3.5	H	5	5.03	Gesner, K. (1565). Historia Animalium.	1	0	1	B	0	0		0	0	0	0	0	0	—	—	0	Early work.	1	0	0	0	—	0	0	—
3.5	H	5	5.04	Hasbro. (1982). My Little Pony.	1	0	0	B	0	0		0	0	0	0	0	1	—	—	0	From the context, it's clear that they mean the 1986 TV series or the 1986 film. I've counted it as a book.	1	0	0	0	—	0	0	—
3.5	H	5	5.05	Pliny the Elder. (1st century CE). Natural History.	1	0	1	B	0	0		0	0	0	0	0	0	—	—	0	Early work.	1	0	0	0	—	0	0	—
3.5	H	5	5.06	Rowling, J.K. (1997). Harry Potter and the Philosopher's Stone. Bloomsbury.	1	0	1	B	0	0		0	0	0	0	0	0	—	—	0		1	0	0	0	—	0	0	—
3.5	H	5	5.07	Shakespeare, W. (1600). A Midsummer Night's Dream.	1	0	1	B	0	0		0	0	0	0	0	0	—	—	0	Early work.	1	0	0	0	—	0	0	—
3.5	H	5	5.08	Spenser, E. (1590). The Faerie Queene.	1	0	1	B	0	0		0	0	0	0	0	0	—	—	0	Early work.	1	0	0	0	—	0	0	—
3.5	H	5	5.09	Topsell, E. (1607). The History of Four-Footed Beasts and Serpents.	1	0	1	B	0	0		0	0	0	0	0	0	—	—	0	Early work.	1	0	0	0	—	0	0	—
3.5	H	6	6.01	Grosjean, F. (2010). Bilingual: Life and Reality. Harvard University Press.	1	0	1	B	0	0		0	0	0	0	0	0	—	—	0		1	0	0	0	—	0	0	—
3.5	H	6	6.02	Harnad, S. (2001). The invisible hand of peer review. Trends in Cognitive Sciences, 5(9), 396-397.	1	0	1	A	0	0		0	0	0	0	0	1	1	1	—	1998. Nature (online content), https://doi.org/10.1038/nature28029.	0	0	0	0	0	—	0	—
3.5	H	6	6.03	Larivière, V., Ni, C., Gingras, Y., Cronin, B., & Sugimoto, C. R. (2013). Bibliometrics: Global science’s new visibility. Scientific American, 308(6), 36-41.	2	0	0	A	0	0		0	1	—	—	—	—	—	—	—		0	0	0	0	0	—	0	—
3.5	H	6	6.04	Liu, J., & Schatz, B. (2017). The Impact of Machine Translation on Scientific Communication: Evidence from a Large-Scale Study of Multilingual Wikipedia. PLOS ONE, 12(7), e0180519.	1	0	1	A	0	0		0	1	—	—	—	—	—	—	—		1	0	0	0	0	—	0	—
3.5	H	6	6.05	Grosjean, F. (2010). Multilingualism in the world. In Multilingualism (pp. 1-17). John Benjamins Publishing.	1	0	1	C	0	0		1	1	—	—	—	—	—	—	—	No such book. No such chapter.	0	0	0	0	0	0	0	—
3.5	H	7	7.01	Frith, S. (1996). Performing rites: On the value of popular music. Cambridge, MA: Harvard University Press.	1	0	1	B	0	0		0	0	0	0	0	0	—	—	0		0	0	0	0	—	0	0	—
3.5	H	7	7.02	Forman, M., & Stamp, J. (1999). The cultural politics of rhythm and blues in the United States. In S. Frith & A. Goodwin (Eds.), On record: Rock, pop, and the written word (pp. 456-470). New York: Pantheon Books.	1	0	0	C	0	0		0	1	—	—	—	—	—	—	—	There's a book with this title, but no such chapter.	0	0	0	0	0	0	0	—
3.5	H	7	7.03	Goldman, R., & Papson, S. (1996). Sign wars: The cluttered landscape of advertising. New York: Guilford Press.	1	0	1	B	0	0		0	0	0	0	0	0	—	—	0		0	0	0	0	—	0	0	—
3.5	H	7	7.04	Stratton, J. (2000). Popular music and the cultural construction of identity. In R.A. Peterson & R.J. Bennett (Eds.), The Evolution of American Popular Music (pp. 245-260). New York: Routledge.	1	0	1	C	0	0		1	1	—	—	—	—	—	—	—	No such book. No such chapter.	0	0	0	0	0	0	0	—
3.5	H	8	8.01	Augustine, St. "The City of God." Translated by Henry Bettenson. Penguin Classics, 2003.	1	0	1	B	0	0		0	0	0	0	0	0	—	—	0		1	1	0	1	—	0	0	—
3.5	H	8	8.02	Aquinas, St. Thomas. "Summa Theologica." Translated by Fathers of the English Dominican Province. Cosimo, Inc., 2007.	1	0	1	B	0	0		0	0	0	0	0	0	—	—	0		1	1	1	1	—	0	0	—
3.5	H	8	8.03	Calvin, John. "Institutes of the Christian Religion." Translated by Henry Beveridge. Wm. B. Eerdmans Publishing Co., 1989.	1	0	1	B	0	0		0	0	0	0	0	0	—	—	0		1	1	1	0	—	0	0	—
3.5	H	8	8.04	Luther, Martin. "95 Theses." 1517.	1	0	1	B	0	0		0	0	0	0	0	0	—	—	0	Early work.	0	1	1	0	—	0	0	—
3.5	H	8	8.05	Mazzoni, Cristina. "Purgatory: The Logic of Total Transformation." Harvard University Press, 2012.	0	1	1	B	0	0		0	0	0	0	0	0	—	—	0		1	1	1	0	—	0	0	—
3.5	H	8	8.06	Robinson, B.A. "The Concept of Purgatory." The Internet Encyclopedia of Philosophy, 2002. Available at: http://www.iep.utm.edu/purgatory/.	0	1	1	C	0	0		0	1	—	—	—	—	—	—	—	The Encylopedia is real but the article/entry is not.	1	1	0	0	0	1	1	—
3.5	S	9	9.01	Kim, Y. (2009). Migration patterns of retirees in the United States: A review of the literature. Journal of Aging Studies, 23(4), 365-375.	8	0	1	A	0	0		0	1	—	—	—	—	—	—	—		0	0	0	0	0	—	0	—
3.5	S	9	9.02	Mather, M. (2011). The geography of aging in the United States. Annals of the American Association of Geographers, 101(5), 1074-1085.	5	0	1	A	0	0		0	1	—	—	—	—	—	—	—		0	0	0	0	0	—	0	—
3.5	S	9	9.03	Smith, J. (2015). The impact of migration on the health of older adults. Journal of Gerontology: Social Sciences, 70(4), 497-505.	0	1	1	A	0	0		0	1	—	—	—	—	—	—	—		0	0	0	0	0	—	0	—
3.5	S	9	9.04	Brown, B. (2017). The role of social networks in the migration patterns of retirees. Demography, 54(3), 897-913.	0	1	1	A	0	0		0	1	—	—	—	—	—	—	—		0	0	0	0	0	—	0	—
3.5	S	9	9.05	Johnson, R. (2018). The influence of economic factors on the migration patterns of retirees. Journal of Economic Geography, 18(5), 857-875.	0	1	1	A	0	0		0	1	—	—	—	—	—	—	—		0	0	0	0	0	—	0	—
3.5	S	9	9.06	Barker, G. (2020). The relationship between migration and well-being in older adulthood. Journal of Gerontology: Psychological Sciences, 75(2), 242-250.	0	1	1	A	0	0		0	1	—	—	—	—	—	—	—		0	0	0	0	0	—	0	—
3.5	S	10	10.01	Cai, Y., & Li, H. (2011). The impact of China's one-child policy after 25 years. Journal of Population Research, 28(1), 1-25.	2	0	1	A	0	0		0	1	—	—	—	—	—	—	—		0	0	0	0	0	—	0	—
3.5	S	10	10.02	Chen, X., Zhang, J., & Liu, Y. (2019). Changing attitudes towards childbearing in China: A response to the unintended effects of the one-child policy. Demographic Research, 40, 865-900.	2	0	1	A	0	0		0	1	—	—	—	—	—	—	—		0	0	0	0	0	—	0	—
3.5	S	10	10.03	Wang, F. (2018). The labour shortage in China: Causes and implications. Journal of Asian Economics, 29(6), 1-13.	3	0	1	A	0	0		0	1	—	—	—	—	—	—	—		0	0	0	0	0	—	0	—
3.5	S	10	10.04	Zhang, J., Chen, X., & Liu, Y. (2016). Gender imbalance in China: Causes and implications. Population and Development Review, 42(3), 447-465.	2	0	1	A	0	0		0	1	—	—	—	—	—	—	—		0	0	0	0	0	—	0	—
3.5	S	10	10.05	Zhou, Y. (2010). One-child policy and its demographic consequences in China. Population and Development Review, 36(1), 125-141.	0	1	1	A	0	0		0	1	—	—	—	—	—	—	—		0	0	0	0	0	—	0	—
3.5	S	11	11.01	Banerjee, A., & Su, Y. (2017). Labor market impacts of the sharing economy: Evidence from Uber drivers. Journal of Policy Analysis and Management, 36(3), 757-780.	2	0	1	A	0	0		0	1	—	—	—	—	—	—	—		0	0	0	0	0	—	0	—
3.5	S	11	11.02	Chen, X. (2018). The sharing economy and its impacts on employment and labor. Journal of Business and Economics, 9(8), 647-656.	1	0	1	A	0	0		0	1	—	—	—	—	—	—	—	The publisher of this journal, Academic Star Publishing Company, appears on Beall's List.	0	0	0	0	0	—	0	—
3.5	S	11	11.03	Hall, J. V., & Krueger, A. B. (2016). An analysis of the labor market for Uber’s driver-partners in the United States. National Bureau of Economic Research.	2	0	1	B	0	0		0	0	0	0	0	0	—	—	0		0	0	0	0	—	0	0	—
3.5	S	11	11.04	Lissoni, F. (2019). The sharing economy, labour and regulation. Routledge.	0	1	1	B	0	0		0	1	—	—	—	—	—	—	—		0	0	0	0	—	0	0	—
3.5	S	11	11.05	Ride-Sharing, Employment, and Earnings: Evidence from the Uber Platform. (2017). Industrial Relations, 56(1), 150-168.	0	1	1	A	0	0		0	1	—	—	—	—	—	—	—		1	0	0	0	0	—	0	—
3.5	S	12	12.01	Anheier, H. K. (2016). Nonprofit organizations: Theory, management, policy. Routledge.	1	0	1	B	0	0		0	0	0	0	0	1	—	—	0	2014	0	0	0	0	—	0	0	—
3.5	S	12	12.02	Graetz, M. J., & Shapiro, J. (2013). Federal income taxation. Aspen Publishers Online.	6	0	1	B	0	0		0	0	0	1	0	0	—	—	1	M.J. Graetz & D.H. Schenk. Foundation Press.	0	0	0	0	—	0	0	—
3.5	S	12	12.03	Hines, J. R., & Rice, E. M. (1994). Fiscal migration and tax avoidance. American Economic Review, 84(5), 1297-1310.	1	0	1	A	0	0		0	1	—	—	—	—	—	—	—		0	0	0	0	0	—	0	—
3.5	S	12	12.04	Zucman, G. (2014). Taxing across borders: Tracking personal wealth and corporate profits (pp. 1-20). University of California, Berkeley, Working Paper.	1	0	1	B	0	0		0	0	0	0	0	0	—	—	1	London School of Economics.	0	0	0	0	—	0	0	—
3.5	S	13	13.01	Barrat, J., Blengini, G. A., Boucher, Y., & Simms, A. (2019). The political economy of critical minerals: A review. Resources Policy, 61, 374-385.	4	0	1	A	0	0		0	1	—	—	—	—	—	—	—		0	0	0	0	0	—	0	—
3.5	S	13	13.02	Blengini, G. A., Barrat, J., Boucher, Y., & Simms, A. (2018). The economic importance of critical minerals: Evidence from the US economy. Resources Policy, 54, 1-9.	2	0	1	A	0	0		0	1	—	—	—	—	—	—	—		0	0	0	0	0	—	0	—
3.5	S	13	13.03	Boucher, Y., & Simms, A. (2020). The environmental and social impacts of critical minerals: A review. Journal of Cleaner Production, 250, 119761.	3	0	1	A	0	0		0	1	—	—	—	—	—	—	—		0	0	0	0	0	—	0	—
3.5	S	13	13.04	Gustafson, A., Blengini, G. A., Barrat, J., Boucher, Y., & Simms, A. (2020). The international relations of critical minerals: A review. International Relations, 34(4), 523-532.	5	0	1	A	0	0		0	1	—	—	—	—	—	—	—		0	0	0	0	0	—	0	—
3.5	S	13	13.05	Hassan, M. A. (2021). The political economy of critical metals: Implications for sustainable development and human security. Sustainability, 13(17), 6204.	0	1	1	A	0	0		0	1	—	—	—	—	—	—	—		0	0	0	0	0	—	0	—
3.5	S	14	14.01	Baumeister, R. F., & Leary, M. R. (1995). The need to belong: Desire for interpersonal attachments as a fundamental human motivation. Psychological bulletin, 117(3), 497-529.	1	0	1	A	0	0		0	0	0	0	0	0	0	0	—		1	0	0	0	0	—	0	—
3.5	S	14	14.02	Bowen, A., Chote, R., Emmerson, C., Frayne, C., Johnson, P., & Snower, D. J. (2016). The immediate economic impact of Brexit: Projections using a composite indicator. The National Institute Economic Review, 238(1), R1-R16.	1	0	1	A	0	0		0	1	—	—	—	—	—	—	—		0	0	0	0	0	—	0	—
3.5	S	14	14.03	Campos, N. F., Coricelli, F., & Moretti, L. (2018). Brexit: The impact on trade, investment, and the distribution of income. Centre for Economic Performance, London School of Economics and Political Science.	1	0	1	B	0	0		0	1	—	—	—	—	—	—	—		0	0	0	0	—	0	0	—
3.5	S	14	14.04	Blanchard, O., Cerutti, E., & Summers, L. H. (2016). In the wake of the crisis: Leading economists reassess economic policy. MIT Press.	1	0	1	B	0	0		0	0	0	1	0	1	—	—	0	Editors are O.J. Blanchard, D. Romer, A.M. Spench, & J.E. Stiglitz. 2012.	0	0	0	0	—	0	0	—
3.5	S	14	14.05	Sargent, T. J., & Sims, C. A. (1977). Business cycle modeling without pretending to have too much a priori economic theory. Journal of monetary economics, 3(3), 39-69.	1	0	1	C	0	0		0	0	1	0	0	0	0	0	0	The ChatGPT citation is for an article, but the work is a chapter in a book (New methods in business cycle research: Proceedings from a conference; 1977, Federal Reserve Bank of Minneapolis).	1	0	0	0	0	0	0	—
3.5	S	14	14.06	Yin, R. K. (1989). Case study research: Design and methods. Sage publications.	1	0	1	B	1	0	This work was cited by both 3.5 and 4—but different editions—for topic 14.	0	0	0	0	0	0	—	—	0		0	0	0	0	—	0	0	—
3.5	S	15	15.01	Eichengreen, B., & O’Rourke, K. H. (2009). The protectionist roots of America’s first minimum wage law. The Journal of Economic History, 69(03), 813-841.	6	0	1	A	0	0		0	1	—	—	—	—	—	—	—		0	0	0	0	0	—	0	—
3.5	S	15	15.02	Gordon, D. M. (2014). The Minimum Wage as a Progressive Reform. In The Oxford Handbook of the Political Economy of Inequality (pp. 215-234). Oxford University Press.	4	0	1	C	0	0		1	1	—	—	—	—	—	—	—	No such book. No such chapter.	1	0	0	0	0	0	0	—
3.5	S	15	15.03	Neumark, D., & Wascher, W. (2008). Minimum Wages. Cambridge, MA: MIT Press.	4	0	1	B	1	0		0	0	0	0	0	0	—	—	0		1	0	0	0	—	0	0	—
3.5	S	16	16.01	Bandura, A. (1977). Self-efficacy: toward a unifying theory of behavioral change. Psychological Review, 84(2), 191-215.	2	0	1	A	1	0		0	0	0	0	0	0	0	0	—		1	0	0	0	0	—	0	—
3.5	S	16	16.02	Betz, N. E., & Hackett, G. (1981). The relationship of career-related self-efficacy expectations to perceived career options in college women and men. Journal of Counseling Psychology, 28(5), 399-410.	1	0	1	A	0	0		0	0	0	0	0	0	0	0	—		0	0	0	0	0	—	0	—
3.5	S	16	16.03	Lent, R. W., Brown, S. D., & Larkin, K. C. (1984). Relation of self-efficacy expectations to academic outcomes: a meta-analytic review. Journal of Counseling Psychology, 31(3), 356-362.	2	0	1	A	0	0		0	0	0	1	1	1	0	1	—	K.D. Multon, S.D. Brown, & R.W. Lent. 1991. Title has "Relation of self-efficacy beliefs" and "a meta-analytic investigation." Vol. 38(1), 30-38.	1	0	0	0	0	—	0	—
3.5	S	16	16.04	Pajares, F., & Miller, M. D. (1994). Role of self-efficacy and self-concept beliefs in mathematical problem-solving: A path analysis. Journal of Educational Psychology, 86(3), 193-203.	1	0	1	A	0	0		0	0	0	0	0	0	0	1	—	Vol. 86(2), 193-203.	0	0	0	0	0	—	0	—
3.5	S	16	16.05	Pintrich, P. R., & De Groot, E. V. (1990). Motivational and self-regulated learning components of classroom academic performance. Journal of Educational Psychology, 82(1), 33-40.	2	0	1	A	0	0		0	0	0	0	0	0	0	0	—		0	0	0	0	0	—	0	—
3.5	S	16	16.06	Schunk, D. H. (1991). Self-efficacy and academic motivation. Educational Psychologist, 26(3-4), 207-231.	1	0	1	A	0	0		0	0	0	0	0	0	0	0	—		0	0	0	0	0	—	0	—
3.5	S	17	17.01	Garcia, A., Rodriguez, N., & Espinoza, J. (2020). The Effectiveness of Online Laboratory Instruction in Undergraduate Biology Courses. Journal of Educational Technology Development and Exchange, 3(1), 1-14.	3	0	1	A	0	0		0	1	—	—	—	—	—	—	—		1	0	0	0	0	—	0	—
3.5	S	17	17.02	Kolluru, R., Chen, W., & Fan, X. (2021). A comparative study of online and in-person laboratory instruction in undergraduate biology courses. Journal of Online Learning and Teaching, 7(2), 35-45.	2	0	1	A	0	0		0	1	—	—	—	—	—	—	—		0	0	0	0	0	—	0	—
3.5	S	17	17.03	Lee, Y., Kim, J., & Park, S. (2022). The impact of online demonstrations on student learning outcomes in undergraduate biology courses. Journal of Science Education and Technology, 21(1), 59-67.	2	0	1	A	0	0		0	1	—	—	—	—	—	—	—		0	0	0	0	0	—	0	—
3.5	S	17	17.04	Meyer, A., & Rose, D. H. (2006). The Theory of Generality in Mathematics and Science. Journal of the Learning Sciences, 15(2), 139-164.	0	1	1	A	0	0		0	1	—	—	—	—	—	—	—		1	0	0	0	0	—	0	—
3.5	S	17	17.05	Smith, B. K., & MacGregor, J. (2019). The effectiveness of online laboratory instruction in undergraduate science courses. Journal of Science Education and Technology, 18(4), 463-471.	0	1	1	A	0	0		0	1	—	—	—	—	—	—	—		0	0	0	0	0	—	0	—
3.5	S	17	17.06	Wang, Q., Chen, W., & Liang, Y. (2020). The impact of online demonstrations on student engagement in undergraduate biology courses. Journal of Technology and Science Education, 10(1), 23-30.	0	1	1	A	0	0		0	1	—	—	—	—	—	—	—		0	0	0	0	0	—	0	—
3.5	S	18	18.01	Hoxby, C. (2000). Charter schools in Michigan: Their characteristics, accomplishments, and enrollment. The Brookings Institution.	1	0	1	B	0	0		0	1	—	—	—	—	—	—	—		0	0	0	0	—	0	0	—
3.5	S	18	18.02	Lipman, P. (2010). The charter school advantage: Examining the evidence on enrollment and achievement in New Jersey charter schools. Rutgers University, Newark, NJ.	1	0	1	B	0	0		0	1	—	—	—	—	—	—	—		0	0	0	0	—	0	0	—
3.5	S	18	18.03	Lubienski, C., & Lubienski, S. (2006). The effectiveness of charter schools: A meta-analysis of the empirical evidence. Review of Educational Research, 76(2), 409-432. https://doi.org/10.3102/00346543076002409	2	0	1	A	0	0		0	1	—	—	—	—	—	—	—		0	0	0	0	0	—	1	—
3.5	S	18	18.04	Miron, G., & Urschel, J. L. (2011). Charter school performance in Ohio. Journal of School Choice, 5(3), 427-447. https://doi.org/10.1080/15582159.2011.587810	1	0	1	A	0	0		0	1	—	—	—	—	—	—	—		0	0	0	0	0	—	1	—
3.5	S	19	19.01	Basch, C. E. (2011). School breakfast and academic performance. Journal of School Health, 81(4), 199-213.	3	0	1	A	0	0		0	1	—	—	—	—	—	—	—		0	0	0	0	0	—	0	—
3.5	S	19	19.02	Cullen, M. J., & Zakeri, I. (2014). The relationship between school meal programs and academic achievement. Journal of Education and Practice, 5(13), 41-50.	4	0	1	A	0	0		0	1	—	—	—	—	—	—	—	The publisher of this journal, International Knowledge Sharing Platform (aka International Institute for Science, Technology and Education, aka IISTE), appears on Beall's List.	0	0	0	0	0	—	0	—
3.5	S	19	19.03	Gleason, P. M. (2013). The effects of school breakfast on academic performance. Journal of Children and Poverty, 19(1), 1-14.	2	0	1	A	0	0		0	1	—	—	—	—	—	—	—		0	0	0	0	0	—	0	—
3.5	S	19	19.04	Li, X. (2016). The impact of school meal programs on student academic performance. Education Economics, 24(2), 149-162.	2	0	1	A	0	0		0	1	—	—	—	—	—	—	—		0	0	0	0	0	—	0	—
3.5	S	19	19.05	US Department of Agriculture. (2021). National School Lunch Program. Retrieved from https://www.fns.usda.gov/nslp/national-school-lunch-program	1	0	1	W	0	0		0	0	0	0	0	0	0	—	0	The current web site is undated, but it's clear that this is the same work.	1	0	0	0	—	0	1	1
3.5	S	20	20.01	Blackwell, L. S., Trzesniewski, K. H., & Dweck, C. S. (2007). Implicit theories of intelligence predict achievement across an adolescent transition: A longitudinal study and an intervention. Child Development, 78(1), 246-263.	1	0	1	A	0	0		0	0	0	0	0	0	0	0	—		0	0	0	0	0	—	0	—
3.5	S	20	20.02	Darling-Hammond, L., & Bransford, J. (2005). Preparing teachers for a changing world: What teachers should learn and be able to do. San Francisco, CA: Jossey-Bass.	2	0	1	B	0	0		0	0	0	0	0	0	—	—	0		0	0	0	0	—	0	0	—
3.5	S	20	20.03	Darling-Hammond, L., Hyler, M. E., & Gardner, M. (2017). Effective teaching: Evidence and policies for practice. Routledge.	1	0	1	B	0	0		0	1	—	—	—	—	—	—	—		0	0	0	0	—	0	0	—
3.5	S	20	20.04	Hattie, J. (2009). Visible learning: A synthesis of over 800 meta-analyses relating to achievement. Routledge.	3	0	1	B	1	0		0	0	0	0	0	0	—	—	0		0	0	0	0	—	0	0	—
3.5	S	20	20.05	Leggett, E., & Watson, M. W. (2015). Mindsets and mathematics achievement: A meta-analytic review. Journal of Educational Psychology, 107(3), 787-805.	1	0	1	A	0	0		0	1	—	—	—	—	—	—	—		0	0	0	0	0	—	0	—
3.5	S	21	21.01	Chen, X., & Liang, Y. (2016). The relationship between course difficulty and student evaluations of instructors: A meta-analysis. Educational Research Review, 17, 1-13.	5	0	1	A	0	0		0	1	—	—	—	—	—	—	—		0	0	0	0	0	—	0	—
3.5	S	21	21.02	Chang, H., & Lee, Y. (2019). The impact of course difficulty and student motivation on student evaluations of instructors. Journal of Educational Research, 112(2), 170-178.	2	0	1	A	0	0		0	1	—	—	—	—	—	—	—		0	0	0	0	0	—	0	—
3.5	S	21	21.03	Lee, J., & Liang, Y. (2018). The effect of instructor engagement on student evaluations of instructors: The role of course difficulty. Journal of Higher Education, 89(3), 456-471.	4	0	1	A	0	0		0	1	—	—	—	—	—	—	—		0	0	0	0	0	—	0	—
3.5	S	21	21.04	Smith, J. A., & Smith, T. (2020). The impact of course difficulty on student evaluations of instructors: A review of the literature. Journal of Educational Research, 113(1), 12-22.	0	1	1	A	0	0		0	1	—	—	—	—	—	—	—		0	0	0	0	0	—	0	—
3.5	S	21	21.05	Taylor, M. (2021). Overcoming the bias in student evaluations of instructors: A review of effective strategies. Journal of Teaching and Learning, 26(4), 567-576.	0	1	1	A	0	0		0	1	—	—	—	—	—	—	—		0	0	0	0	0	—	0	—
3.5	S	22	22.01	Eccles, J. S., & Barber, B. L. (1999). Taking time for development in adolescence. Annual Review of Psychology, 50(1), 631-658.	10	0	1	A	0	0		0	1	—	—	—	—	—	—	—		0	0	0	0	0	—	0	—
3.5	S	22	22.02	Henderson, K. (2019). The gap year: A developmental perspective. Journal of Adolescent Research, 34(2), 117-139.	9	0	1	A	0	0		0	1	—	—	—	—	—	—	—		0	0	0	0	0	—	0	—
3.5	S	23	23.01	Cox, T. H., & Blake, S. (1991). Managing cultural diversity: Implications for organizational competitiveness. Academy of Management Executive, 5(3), 45-56.	1	0	1	A	0	0		0	0	0	0	0	0	0	0	—		0	0	0	0	0	—	0	—
3.5	S	23	23.02	Eagly, A. H., & Carli, L. L. (2007). Women and the labyrinth of leadership. Harvard Business Review, 85(9), 49-60.	2	0	1	A	0	0		0	0	0	0	0	0	0	1	—	Pages 62-71.	0	0	0	0	0	—	0	—
3.5	S	23	23.03	Heilman, M. E., & Chen, J. (2002). When beauty is beastly: The effects of appearance and sex on evaluations of job candidates. Organizational Behavior and Human Decision Processes, 87(1), 269-295.	2	0	1	A	0	0		0	0	0	1	1	1	1	1	—	M.E. Heilman & L.R. Saruwatari. 1979. Title has "evaluations of job applicants for managerial and nonmanagerial jobs." Organizational Behavior and Human Performance 23(3), 360-372.	0	0	0	0	0	—	0	—
3.5	S	23	23.04	Eagly, A. H., Johannesen-Schmidt, M. C., & van Engen, M. L. (2003). Transformational, transactional, and laissez-faire leadership styles: A meta-analysis comparing women and men. Psychological Bulletin, 129(4), 569-591.	0	1	1	A	1	0		0	0	0	0	0	0	0	0	—		0	0	0	0	0	—	0	—
3.5	S	23	23.05	Eagly, A. H., & Karau, S. J. (1991). Gender and the emergence of leaders: A meta-analysis. Psychological Bulletin, 110(1), 120-141.	0	1	1	A	0	0		0	0	0	0	0	0	1	1	—	Social Psychology 60(5), 685-71.	0	0	0	0	0	—	0	—
3.5	S	23	23.06	Ely, R. J., & Meyerson, D. E. (2000). The scarcity paradigm and diversity in organizations: Opening the black box. In R. J. Ely, D. A. Thomas, & S. E. Jackson (Eds.), Diversity in work teams: Research paradigms for a changing workplace (pp. 3-34). American Psychological Association.	0	1	1	C	0	0		0	1	—	—	—	—	—	—	—	There's a book with this title, but no such chapter.	0	0	0	0	0	0	0	—
3.5	S	23	23.07	Goffee, R., & Jones, G. (2006). Why should anyone be led by you? Harvard Business Review, 84(12), 92-99.	0	1	1	A	0	0		0	0	0	0	0	1	0	1	—	2000. Vol. 78(5), 62-70.	0	0	0	0	0	—	0	—
3.5	S	24	24.01	Mary Kay Inc. (n.d.). Our Story. Retrieved from https://www.marykay.com/en-us/about-mary-kay/our-story	2	0	0	W	0	0		0	0	0	0	1	0	0	—	0	I'm counting "Our Founder," at https://www.marykay.com/en-us/about-mary-kay/our-founder, as the same work.	1	0	0	0	—	0	1	0
3.5	S	24	24.02	Oprah.com. (n.d.). Oprah Winfrey. Retrieved from https://www.oprah.com/about/oprah-winfrey	2	0	0	W	0	0		0	1	—	—	—	—	—	—	—	I could not find anything like an "About" page at Oprah.com.	0	0	0	0	—	0	1	—
3.5	S	24	24.03	Roddick, A. (1992). Body and Soul: Profits with Principles - the Rise of The Body Shop. Random House Business Books.	2	0	0	B	0	0		0	0	0	0	0	0	—	—	1	Vermillion.	1	0	0	0	—	0	0	—
3.5	S	24	24.04	Rooks, N. J. (1996). Hair Raising: Beauty, Culture, and African American Women. Rutgers University Press.	2	0	1	B	0	0		0	0	0	0	0	0	—	—	0		1	0	0	0	—	0	0	—
3.5	S	24	24.05	Thomas, D. (2011). Delivering Happiness: A Path to Profits, Passion, and Purpose. Hachette UK.	0	1	0	B	0	0		0	1	—	—	—	—	—	—	—	There's a book with this title, but the author(s) are entirely different.	1	0	0	0	—	0	0	—
3.5	S	24	24.06	Vogel, H. L. (2010). The Rise of the Gulf Stream. Princeton University Press.	0	1	1	B	0	0		0	1	—	—	—	—	—	—	—		1	0	0	0	—	0	0	—
3.5	S	24	24.07	Winfrey, O. (2011). The Path Made Clear: Discovering Your Life's Direction and Purpose. Flatiron Books.	0	1	0	B	0	0		0	0	0	0	0	1	—	—	0	2019	1	0	0	0	—	0	0	—
3.5	S	25	25.01	Atiyah, P.S. (1970). Accidents, Compensation and the Law. Oxford University Press.	1	0	1	B	0	0		0	0	0	0	0	0	—	—	1	Weidenfeld & Nicolson.	1	0	0	0	—	0	0	—
3.5	S	25	25.02	Atiyah, P.S. (1991). The Damages Lottery. Oxford University Press.	1	0	1	B	0	0		0	0	0	0	0	1	—	—	1	1997. Hart Publishing.	1	0	0	0	—	0	0	—
3.5	S	25	25.03	Cane, P. (1997). Atiyah's Accidents, Compensation and the Law. Oxford University Press.	0	1	1	B	0	0		0	0	0	0	0	0	—	—	1	Butterworths.	1	0	0	0	—	0	0	—
3.5	S	25	25.04	Keeton, R.E. (1972). The Significance of Atiyah's Accidents, Compensation and the Law. Cambridge Law Journal, 31(2), 296-310.	0	1	1	A	0	0		0	1	—	—	—	—	—	—	—		1	0	0	0	0	—	0	—
3.5	S	25	25.05	Summers, R.S. (1994). Atiyah's The Damages Lottery: A Critical Assessment. Cambridge Law Journal, 53(1), 149-162.	0	1	1	A	0	0		0	1	—	—	—	—	—	—	—		1	0	0	0	0	—	0	—
3.5	S	26	26.01	Flynn, M. (2014). The use of unmanned aerial vehicles in military operations: A review of the literature. Journal of Military and Strategic Studies, 16(2), 1-19.	5	0	1	A	0	0		0	1	—	—	—	—	—	—	—		0	0	0	0	0	—	0	—
3.5	S	26	26.02	Shachtman, N. (2009). Drones: What everyone needs to know. Oxford University Press.	6	0	1	B	0	0		0	1	—	—	—	—	—	—	—	There's a book with this title, but the author(s) are entirely different.	0	0	0	0	—	0	0	—
3.5	S	26	26.03	Baumeister, J. (2013). Unmanned aerial vehicles and international law. Journal of Conflict & Security Law, 8(1), 117-139.	0	1	1	A	0	0		0	1	—	—	—	—	—	—	—		0	0	0	0	0	—	0	—
3.5	S	26	26.04	Bukowski, R. (2015). The ethics of using drones in warfare. Journal of Military Ethics, 14(3), 227-240.	0	1	1	A	0	0		0	1	—	—	—	—	—	—	—		0	0	0	0	0	—	0	—
3.5	S	26	26.05	Woolf, A. (2012). The future of drone warfare. Survival, 54(3), 105-122.	0	1	1	A	0	0		0	1	—	—	—	—	—	—	—		0	0	0	0	0	—	0	—
3.5	S	27	27.01	Bessen, J. (2015). The Future of Work: How the Digital Revolution is Transforming the Labor Market. IZA World of Labor, (2015), No. 33.	2	0	1	A	0	0		0	1	—	—	—	—	—	—	—		1	0	0	0	0	—	0	—
3.5	S	27	27.02	Frey, C. B., & Osborne, M. A. (2017). The Future of Employment: How Susceptible are Jobs to Computerisation? Technological Forecasting and Social Change, 114, 254-280.	2	0	1	A	1	0		0	0	0	0	0	0	0	0	—		1	0	0	0	0	—	0	—
3.5	S	27	27.03	Manyika, J., Chui, M., Bughin, J., Dobbs, R., Bisson, P., & Marrs, A. (2017). A Future That Works: Automation, Employment, and Productivity. McKinsey Global Institute.	2	0	1	B	0	0		0	0	0	1	0	0	—	—	0	J. Manyika, M. Chui, M. Miremadi, J. Bughin, K. George, P. Willmott, & M. Dewhurst.	1	0	0	0	—	0	0	—
3.5	S	28	28.01	Consumer Product Safety Commission. (1978). Lead in paint and Consumer products. Retrieved from https://www.cpsc.gov/PageFiles/134991/78fr64147.pdf	1	0	1	W	0	0		0	1	—	—	—	—	—	—	—		1	0	0	0	—	0	1	—
3.5	S	28	28.02	Lanphear, B. P., Hornung, R., Khoury, J., Yolton, K., Baghurst, P., Bellinger, D., … & Roghmann, K. J. (2005). Low-level environmental lead exposure and children's intellectual function: an international pooled analysis. Environmental health perspectives, 113(7), 894-899.	1	0	1	A	0	0		0	0	0	1	0	0	0	0	—	Final author is R. Roberts.	1	0	0	0	0	—	0	—
3.5	S	28	28.03	National Highway Traffic Safety Administration. (1998). Air bag deployments in fatal crashes. Retrieved from https://www.nhtsa.gov/sites/nhtsa.dot.gov/files/documents/airbag_deployments_in_fatal_crashes_1998.pdf	1	0	1	W	0	0		0	1	—	—	—	—	—	—	—		0	0	0	0	—	0	1	—
3.5	S	28	28.04	Stellman, J. M. (2002). Asbestos. In Encyclopedia of Occupational Health and Safety (4th ed., pp. 121-128). Geneva, Switzerland: International Labour Office.	1	0	1	C	0	0		0	0	0	1	1	0	0	0	0	Book title has "Encyclopaedia." I couldn't verify for certain, but it's very likely that this work is real. Stellman is the editor of the Encyclopaedia, not the author of the chapter.	1	0	0	0	0	0	0	—
3.5	S	29	29.01	Kteily, N. S., & Branscombe, N. R. (2015). The influence of fans' behavior on the outcome of a football game. Social Psychological and Personality Science, 6(4), 421-428.	1	0	1	A	0	0		0	1	—	—	—	—	—	—	—		0	0	0	0	0	—	0	—
3.5	S	29	29.02	Lee, J., & Park, J. (2019). The impact of fans' behavior on the outcome of a football game: A regression analysis. Journal of Sports Economics, 20(3), 235-249.	1	0	1	A	0	0		0	1	—	—	—	—	—	—	—		0	0	0	0	0	—	0	—
3.5	S	29	29.03	Smith, M., & Silva, J. (2017). The impact of fans' behavior on the outcome of a football game: An experimental study. Journal of Sports Psychology, 33(2), 123-136.	1	0	1	A	0	0		1	1	—	—	—	—	—	—	—	There are several journals with similar names, but none with this exact name.	0	0	0	0	0	—	0	—
3.5	S	29	29.04	Vergin, R. C., & Pollard, R. (2011). The impact of home-field advantage on the outcome of a football game. Journal of Sports Economics, 12(1), 56-69.	1	0	1	A	0	0		0	1	—	—	—	—	—	—	—		0	0	0	0	0	—	0	—
3.5	S	29	29.05	Wann, D. L., & Dolan, E. J. (2010). The impact of fans' behavior on the performance of the players in a football game. Journal of Sport and Exercise Psychology, 32(2), 185-198.	1	0	1	A	0	0		0	1	—	—	—	—	—	—	—		0	0	0	0	0	—	0	—
3.5	S	30	30.01	Kivisto, A., & Rantala, M. (2015). Gun control and violent crime: Evidence from across the world. Journal of Criminological Research, Policy and Practice, 1(1), 39-50.	9	0	1	A	0	0		0	1	—	—	—	—	—	—	—		0	0	0	0	0	—	0	—
3.5	S	30	30.02	Leandro, A., & Sause, R. (2015). Gun control and violent crime: Evidence from the United States. Journal of Criminological Research, Policy and Practice, 1(1), 51-61.	6	0	1	A	0	0		0	1	—	—	—	—	—	—	—		0	0	0	0	0	—	0	—
3.5	S	30	30.03	Reuter, P., & Mouzos, J. (2003). Australia: A massive buyback of low-risk guns. In J. A. Roth (Ed.), Evaluating gun policy: Effects on crime and violence (pp. 221-240). Washington, DC: Brookings Institution Press.	1	0	1	C	0	0		0	0	0	0	0	0	0	1	0	Pages 121-156.	0	0	0	0	0	0	0	—
3.5	S	31	31.01	Anderson, C. A., & Dill, K. E. (2000). Video games and aggressive thoughts, feelings, and behavior in the laboratory and in life. Journal of Personality and Social Psychology, 78(4), 772-790.	2	0	1	A	0	0		0	0	0	0	0	0	0	0	—		0	0	0	0	0	—	0	—
3.5	S	31	31.02	Bartholow, B. D., Sestir, M. A., & Davis, E. B. (2005). Correlates and consequences of exposure to video game violence: Hostile personality, low self-esteem, and aggressive behavior. Journal of Personality and Social Psychology, 83(4), 704-715.	2	0	1	A	0	0		0	0	0	0	1	0	1	1	—	Title has "Hostile personality, empathy, and aggressive behavior." Personality and Social Psychology Bulletin 31(11), 1573-1586.	0	0	0	0	0	—	0	—
3.5	S	31	31.03	Ferguson, C. J. (2007). The good, the bad, and the ugly: A meta-analytic review of positive and negative effects of violent video games. Psychiatric Quarterly, 78(4), 309-316.	1	0	1	A	0	0		0	0	0	0	0	0	0	0	—		0	0	0	0	0	—	0	—
3.5	S	31	31.04	Ferguson, C. J., & Kilburn, J. (2009). The public health risks of media violence: A meta-analytic review. Journal of Pediatrics, 154(5), 759-763.	2	0	1	A	0	0		0	0	0	0	0	0	0	0	—		0	0	0	0	0	—	0	—
3.5	S	31	31.05	Gentile, D. A., Anderson, C. A., & Buckley, K. E. (2007). Violent video game effects on children and adolescents: Theory, research, and public policy. New York: Oxford University Press.	1	0	1	B	0	0		0	0	0	1	0	0	—	—	0	C.A. Anderson, D.A. Gentile, & K.E. Buckley.	0	0	0	0	—	0	0	—
3.5	S	31	31.06	Geen, R. G. (2001). Human aggression. Annual Review of Psychology, 52, 21-41.	1	0	1	A	0	0		0	1	—	—	—	—	—	—	—		0	0	0	0	0	—	0	—
3.5	S	31	31.07	Greitemeyer, T., & Osswald, S. (2010). Effects of prosocial video games on prosocial behavior. Journal of Personality and Social Psychology, 98(2), 211-221.	1	0	1	A	0	0		0	0	0	0	0	0	0	0	—		0	0	0	0	0	—	0	—
3.5	S	31	31.08	Krahé, B., Möller, I., & Kirwil, L. (2009). The effects of violent video games on aggression: A meta-analysis. Aggression and Violent Behavior, 14(3), 131-140.	1	0	1	A	0	0		0	1	—	—	—	—	—	—	—	An article with this title appeared in Human Communication Research in 2001, but the author(s) are entirely different.	0	0	0	0	0	—	0	—
3.5	S	31	31.09	Subrahmanyam, K., & Greenfield, P. M. (1994). Effect of video game practice on spatial skills in girls and boys. Journal of Applied Developmental Psychology, 15(2), 3-23.	1	0	1	A	0	0		0	0	0	0	0	0	0	1	—	Vol. 15(1), 13-32.	0	0	0	0	0	—	0	—
3.5	S	31	31.1	Weinstein, A., & Ryan, R. M. (2010). The benefits of playing video games. Review of General Psychology, 14(2), 178-183.	1	0	1	A	0	0		0	1	—	—	—	—	—	—	—		0	0	0	0	0	—	0	—
3.5	S	32	32.01	Hoffman, M. (2017). Police use of force: An examination of contemporary issues and tactics. Journal of Criminal Justice, 45(1), 1-10. https://doi.org/10.1016/j.jcrimjus.2016.12.005	3	0	1	A	0	0		0	1	—	—	—	—	—	—	—		0	0	0	0	0	—	1	—
3.5	S	32	32.02	Ruggiero, K., & Taylor, J. (2019). Police violence in the United States: An examination of the impact of race and ethnicity. Journal of Interpersonal Violence, 34(16), 2780-2797. https://doi.org/10.1177/0886260519849336	3	0	1	A	0	0		0	1	—	—	—	—	—	—	—		0	0	0	0	0	—	1	—
3.5	S	32	32.03	Skogan, W. G. (2017). Police and community in Chicago: A tale of three cities. Oxford University Press.	2	0	1	B	0	0		0	0	0	0	0	1	—	—	0	2006	0	0	0	0	—	0	0	—
3.5	S	32	32.04	Terrill, W., & Reisig, M. D. (2019). Police deviance and corruption. In M. D. Reisig & D. R. Wilson (Eds.), Handbook of criminology (pp. 615-634). Routledge.	0	1	1	C	0	0		1	1	—	—	—	—	—	—	—	No such book. No such chapter.	0	0	0	0	0	0	0	—
3.5	S	32	32.05	Vitale, A. (2017). The end of policing. Verso Books.	0	1	1	B	0	0		0	0	0	0	0	0	—	—	0		0	0	0	0	—	0	0	—
3.5	S	33	33.01	Barkun, M. (2003). A Culture of Conspiracy: Apocalyptic Visions in Contemporary America. University of California Press.	1	0	1	B	0	0		0	0	0	0	0	0	—	—	0		1	0	0	0	—	0	0	—
3.5	S	33	33.02	Crenshaw, M. (1981). The Causes of Terrorism. Comparative Politics, 13(4), 379-399.	1	0	1	A	0	0		0	0	0	0	0	0	0	0	—		1	0	0	0	0	—	0	—
3.5	S	33	33.03	Freedman, D. (2009). Strategy: A History. Oxford University Press.	0	1	1	B	0	0		0	0	0	1	0	1	—	—	0	L. Freedman. 2019.	1	0	0	0	—	0	0	—
3.5	S	33	33.04	Luttwak, E. (1976). Coup d'État: A Practical Handbook. Harvard University Press.	0	1	1	B	0	0		0	0	0	0	0	1	—	—	0	1979	1	0	0	0	—	0	0	—
3.5	S	33	33.05	McDermott, R. (2006). Perfecting the Terrorist Assassination: The Use of Political Assassinations in the 20th Century. Journal of Strategic Studies, 29(4), 633-650.	0	1	1	A	0	0		0	1	—	—	—	—	—	—	—		1	0	0	0	0	—	0	—
3.5	N	34	34.01	Chu, E. & Burt, B.A. (2014). The oral-systemic health connection and the role of dental professionals. Journal of the American Dental Association, 145(5), 391-397.	6	0	1	A	0	0		0	1	—	—	—	—	—	—	—		0	0	0	0	0	—	0	—
3.5	N	34	34.02	Liu, Y., Huang, Y., Liu, X., & Wu, T. (2016). The effect of dental care on the risk of cardiovascular disease and stroke: A systematic review and meta-analysis. Scientific Reports, 6, 1-10.	3	0	1	A	0	0		0	1	—	—	—	—	—	—	—		0	0	0	0	0	—	0	—
3.5	N	34	34.03	World Health Organization (WHO). (2013). Global oral health data bank. Geneva: World Health Organization.	1	0	1	B	0	0		0	0	0	0	0	0	—	—	0	This is a data set but not a web site, so I've counted it as a book.	0	0	0	0	—	0	0	—
3.5	N	34	34.04	Albandar, J. M., & Brunelle, J. A. (1999). Destructive periodontal disease in adults 30 years of age and older in the United States, 1988-1994. Journal of Periodontology, 70(1), 13-29.	0	1	1	A	0	0		0	0	0	1	0	0	0	0	—	The article has one more author.	0	0	0	0	0	—	0	—
3.5	N	34	34.05	Burt, B. A., & Eklund, S. A. (1999). Dentistry, Dental Practice, and the Community. Philadelphia, PA: W.B. Saunders Company.	0	1	1	B	0	0		0	0	0	0	0	0	—	—	0		1	0	0	0	—	0	0	—
3.5	N	34	34.06	Löe, H. (1967). The gingival index, the plaque index and the retention index systems. Journal of Periodontology, 38(6), 610-616.	0	1	1	A	0	0		0	0	0	0	0	0	0	0	—		0	0	0	0	0	—	0	—
3.5	N	35	35.01	Fiore, M. C., Bailey, W. C., Cohen, S. J., Dorfman, S. F., Goldstein, M. G., Gritz, E. R., … & Orleans, C. T. (2008). Treating Tobacco Use and Dependence: 2008 Update. Clinical Practice Guideline. Rockville, MD: U.S. Department of Health and Human Services.	1	0	1	B	0	0		0	0	0	1	0	0	—	—	0	Authorship statement is not quite correct.	1	0	0	0	—	0	0	—
3.5	N	35	35.02	Farsalinos, K. E., & Polosa, R. (2014). Safety evaluation and risk assessment of electronic cigarettes as tobacco cigarette substitutes: a systematic review. Therapeutic Advances in Drug Safety, 5(2), 67-86.	14	0	1	A	0	0		0	0	0	0	0	0	0	0	—		1	0	0	0	0	—	0	—
3.5	N	36	36.01	Cappuccio, F. P., D'Elia, L., Strazzullo, P., & Miller, M. A. (2010). Sleep duration and all-cause mortality: a systematic review of prospective studies. Sleep, 33(5), 585-592.	4	0	1	A	0	0		0	0	0	0	1	0	0	0	—	Title has "A systematic review and meta-analysis."	1	0	0	0	0	—	0	—
3.5	N	36	36.02	National Sleep Foundation. (2021). Sleep Disorders. Retrieved from https://www.sleepfoundation.org/sleep-disorders	9	0	1	W	0	0		0	0	0	0	0	0	0	—	0	Although the 2021 edition is no longer available online, it's a real publication.	1	0	0	0	—	0	1	1
3.5	N	36	36.03	Schulman, K. A., & Vittinghoff, E. (2005). Regression methods in biostatistics: linear, logistic, survival, and repeated measures models. Springer Science & Business Media.	0	1	1	B	0	0		0	0	0	1	0	0	—	—	0	E. Vittinghoff, D.V. Glidden, S.C. Shiboski, & C.E. McCulloch.	1	0	0	0	—	0	0	—
3.5	N	36	36.04	Spiegel, K., Leproult, R., & Van Cauter, E. (1999). Impact of sleep debt on metabolic and endocrine function. Lancet, 354(9188), 1435-1439.	0	1	1	A	0	0		0	0	0	0	0	0	0	0	—		0	0	0	0	0	—	0	—
3.5	N	36	36.05	van der Meijden, W. P., & Verbeek, J. H. (2011). The impact of sleep disorders on work productivity. Sleep Medicine Reviews, 15(2), 121-131.	0	1	1	A	0	0		0	1	—	—	—	—	—	—	—		0	0	0	0	0	—	0	—
3.5	N	37	37.01	Chen, J., Liu, H., Wang, Y., & Wang, J. (2015). Advances in plant tissue culture and its applications in agriculture. Frontiers in Plant Science, 6, 763. https://doi.org/10.3389/fpls.2015.00763	2	0	1	A	0	0		0	1	—	—	—	—	—	—	—		0	0	0	0	0	—	1	—
3.5	N	37	37.02	Gross, M., Dreyer, L. L., & Phillips, A. L. (2003). Grapevine propagation: a review. American Journal of Enology and Viticulture, 54(1), 1-11.	2	0	1	A	0	0		0	1	—	—	—	—	—	—	—		1	0	0	0	0	—	0	—
3.5	N	37	37.03	Houde, P., McCracken, S. F., & Seddon, P. J. (2003). De-extinction, species revival and the conservation of biodiversity. Trends in Ecology & Evolution, 18(7), 308-312. https://doi.org/10.1016/S0169-5347(03)00080-0	1	0	1	A	0	0		0	1	—	—	—	—	—	—	—		0	0	0	0	0	—	1	—
3.5	N	37	37.04	Lanza, R. P., Cibelli, J. B., & West, M. D. (2000). Prospects for the use of nuclear transfer in human transplantation. Nature, 407(6803), 913-918. https://doi.org/10.1038/35038010	1	0	1	A	0	0		0	0	0	0	0	1	1	1	—	1999. Nature Biotechnology 17(12), 1171-1174.	0	0	0	0	0	—	1	0
3.5	N	37	37.05	Policansky, D., & Pessah, I. N. (2009). Ethics and the cloning of extinct species. Environmental Ethics, 31(3), 257-268. https://doi.org/10.5840/enviroethics200931308	3	0	1	A	0	0		0	1	—	—	—	—	—	—	—		0	0	0	0	0	—	1	—
3.5	N	37	37.06	Wang, Y., Chen, J., Liu, H., & Wang, J. (2018). The challenges and prospects of de-extinction of plant species. Frontiers in Plant Science, 9, 838. https://doi.org/10.3389/fpls.2018.00838	2	0	1	A	0	0		0	1	—	—	—	—	—	—	—		0	0	0	0	0	—	1	—
3.5	N	37	37.07	Wilmut, I., Schnieke, A. E., McWhir, J., Kind, A. J., & Campbell, K. H. (1997). Viable offspring derived from fetal and adult mammalian cells. Nature, 385(6619), 810-813. https://doi.org/10.1038/385810a0	1	0	1	A	0	0		0	0	0	0	0	0	0	0	—		0	0	0	0	0	—	1	1
3.5	N	37	37.08	Zhang, J., Chen, J., Liu, H., & Wang, J. (2017). Plant tissue culture: principles and applications in agriculture. Frontiers in Plant Science, 8, 1096. https://doi.org/10.3389/fpls.2017.01096	1	0	1	A	0	0		0	1	—	—	—	—	—	—	—		1	0	0	0	0	—	1	—
3.5	N	38	38.01	Ancrenaz, M., Andau, P., Augeri, D., Banes, G. L., Beaudrot, L., Dinata, Y., … Meijaard, E. (2016). Community-based conservation and human-orangutan co-existence in Indonesian Borneo. Oryx, 50(2), 233-240. https://doi.org/10.1017/S0030605314001147	4	0	1	A	0	0		0	1	—	—	—	—	—	—	—		0	0	0	0	0	—	1	—
3.5	N	38	38.02	Leighton, M., Wich, S. A., & Nardiyono, Y. (2009). The ecology of the orangutan in the peat swamp forests of Central Kalimantan, Indonesian Borneo. Journal of Human Evolution, 57(1), 73-87. https://doi.org/10.1016/j.jhevol.2008.11.005	4	0	1	A	0	0		0	1	—	—	—	—	—	—	—		0	0	0	0	0	—	1	—
3.5	N	38	38.03	Meijaard, E., Struebig, M. J., Runting, R. K., Shepherd, C. R., Wich, S. A., & Ancrenaz, M. (2011). Biodiversity conservation in human-modified tropical landscapes: how land use change can cause or mitigate extinction debt. Biological Conservation, 144(7), 1824-1834. https://doi.org/10.1016/j.biocon.2011.02.009	4	0	1	A	0	0		0	1	—	—	—	—	—	—	—		1	0	0	0	0	—	1	—
3.5	N	38	38.04	Wich, S. A., Utami Atmoko, S. S., Mitra Setia, T., & van Schaik, C. P. (2018). The orangutan: biology, ecology and conservation. Cambridge University Press. https://doi.org/10.1017/9781316779765	2	0	1	B	0	0		0	1	—	—	—	—	—	—	—		1	0	0	0	—	0	1	—
3.5	N	39	39.01	Baer, D.G., G.A. Heath, and T.L. Richard. 2011. “Reducing Greenhouse Gas Emissions from US Agriculture: Practical Strategies and Economic Costs.” Environmental Science & Technology 45(7): 2596-2602.	1	0	1	A	0	0		0	1	—	—	—	—	—	—	—		1	1	0	0	0	—	0	—
3.5	N	39	39.02	Canadell, J.G., C. Le Quéré, M.R. Rau, L.K. Baer, G. Houghton, S.L. Fredriksen, et al. 2007. “Contribution of Semi-Arid Ecosystems to the Increase in Atmospheric CO2 Concentration.” Biogeosciences 4(2): 517-523.	1	0	1	A	0	0		0	1	—	—	—	—	—	—	—		1	1	0	0	0	—	0	—
3.5	N	39	39.03	De Vries, M., M. Tamminga, and W.H. Hendriks. 2010. “Reducing Methane Emissions from Ruminant Livestock: A Review of Technical Options.” Animal Feed Science and Technology 157(1-2): 1-17.	1	0	1	A	0	0		0	1	—	—	—	—	—	—	—		1	1	0	0	0	—	0	—
3.5	N	39	39.04	Herrero, M., P.K. Thornton, R.R. Garcia, and M.J. Notenbaert. 2013. “The Interactions between Livestock and Global Environmental Change: Trends and Drivers.” Global Environmental Change 23(1): 51-59.	1	0	1	A	0	0		0	1	—	—	—	—	—	—	—		1	1	0	0	0	—	0	—
3.5	N	39	39.05	IPCC (Intergovernmental Panel on Climate Change). 2013. “Climate Change 2013: The Physical Science Basis.” Contribution of Working Group I to the Fifth Assessment Report of the Intergovernmental Panel on Climate Change. Cambridge University Press, Cambridge, UK.	2	0	1	B	0	0		0	0	0	0	0	0	—	—	0		1	1	0	0	—	0	0	—
3.5	N	39	39.06	Steinfeld, H., P. Gerber, T. Wassenaar, V. Castel, M. Rosales, and C. de Haan. 2006. “Livestock’s Long Shadow: Environmental Issues and Options.” Food and Agriculture Organization of the United Nations, Rome.	3	0	1	B	0	0		0	0	0	0	0	0	—	—	0		1	1	0	0	—	0	0	—
3.5	N	39	39.07	Smith, P., J.P. Reganold, S.L. Wing, and J.M. Carpenter. 2003. “Long-Term Soil Fertility and Biodiversity Effects of Reduced Tillage, Rotational Cropping, and Cover Cropping.” Agriculture, Ecosystems and Environment 97(1-3): 117-124.	1	0	1	A	0	0		0	1	—	—	—	—	—	—	—		1	1	0	0	0	—	0	—
3.5	N	39	39.08	Smith, P., H.C. Steiner, J.L. MacGregor, J.P. Reganold, and C.M. Ferguson. 2010. “Greenhouse Gas Mitigation in Agriculture.” Philosophical Transactions of the Royal Society B 365(1554): 2941-2957.	1	0	1	A	0	0		0	0	0	1	0	1	0	1	—	P. Smith, D. Martino, Z. Cai, D. Gwary, H. Janzen, P. Kumar, … & J. Smith. 2008. Vol. 363(1492), 789-813.	1	1	0	0	0	—	0	—
3.5	N	39	39.09	Weber, C.L., P.J. Murphy, J.E. Oleszkiewicz, and J.A. Coe. 2009. “Manure Management and the Environment.” Journal of Environmental Quality 38(3): 951-964.	1	0	1	A	0	0		0	1	—	—	—	—	—	—	—		1	1	0	0	0	—	0	—
3.5	N	40	40.01	Environmental Protection Agency. (2019). Inventory of U.S. Greenhouse Gas Emissions and Sinks: 1990-2017.	1	0	1	B	1	1	This work was cited by both 3.5 (2019 ed.) and 4 (2021 ed.) for topic 40. The 2021 ed. was also cited by ChatGPT 4 for topic 39.	0	0	0	0	0	0	—	—	0		1	0	0	0	—	0	0	—
3.5	N	40	40.02	Jacobson, M. Z., Delucchi, M. A., Cameron, M. A., & Frew, B. A. (2015). 100% clean and renewable wind, water, and sunlight (WWS) all-sector energy roadmaps for the 50 United States. Energy & Environmental Science, 8(7), 2093-2117.	1	0	1	A	0	0		0	0	0	1	0	0	0	0	—	Jacobson & Delucchi are the first two authors, but the rest of the authorship statement is incorrect.	0	0	0	0	0	—	0	—
3.5	N	40	40.03	Lave, L., & MacLean, H. (2011). The energy and greenhouse gas implications of plug-in hybrid electric vehicles. Environmental Science & Technology, 45(19), 8190-8197.	1	0	1	A	0	0		0	1	—	—	—	—	—	—	—		0	0	0	0	0	—	0	—
3.5	N	40	40.04	Union of Concerned Scientists. (2017). State of Charge: Electric Vehicles’ Global Warming Emissions and Fuel-Cost Savings Across the United States.	1	0	1	B	0	0		0	0	0	0	0	1	—	—	0	2012	1	0	0	0	—	0	0	—
3.5	N	41	41.01	Intergovernmental Panel on Climate Change (IPCC). (2018). Global Warming of 1.5°C, an IPCC special report on the impacts of global warming of 1.5°C above pre-industrial levels and related global greenhouse gas emission pathways, in the context of strengthening the global response to the threat of climate change, sustainable development, and efforts to eradicate poverty. IPCC.	7	0	1	B	0	0		0	0	0	0	0	0	—	—	0		1	0	0	0	—	0	0	—
3.5	N	41	41.02	United Nations Framework Convention on Climate Change (UNFCCC). (2018). National Adaptation Programmes of Action (NAPAs). UNFCCC.	6	0	1	B	0	0		0	0	0	0	0	0	—	—	0		1	0	0	0	—	0	0	—
3.5	N	41	41.03	Adger, W. N., Arnell, N. W., & Tompkins, E. L. (2005). Successful adaptation to climate change across scales. Global Environmental Change, 15(2), 77-86.	0	1	1	A	0	0		0	0	0	0	0	0	0	0	—		0	0	0	0	0	—	0	—
3.5	N	41	41.04	Klein, R. J. T., & Ebi, K. L. (2011). Coastal communities and climate change in the United States: vulnerabilities, impacts, and recommendations for action. Environmental Science & Policy, 14(2), 100-108.	0	1	1	A	0	0		0	1	—	—	—	—	—	—	—		1	0	0	0	0	—	0	—
3.5	N	41	41.05	Smith, J., Wamsler, C., & Corfee-Morlot, J. (2013). Climate change and cities: first assessment report of the urban climate change research network. Cambridge University Press.	0	1	1	B	0	0		0	1	—	—	—	—	—	—	—	There's a book with this title, but the author(s) are entirely different.	1	0	0	0	—	0	0	—
3.5	N	42	42.01	Goodwin, B., Fraige, M. A., & Muir, D. W. (2020). Molten Salt Reactors: An Overview. Frontiers in Energy Research, 8, 73. https://doi.org/10.3389/fenrg.2020.00073	10	0	1	A	0	0		0	1	—	—	—	—	—	—	—		1	0	0	0	0	—	1	—
3.5	N	42	42.02	Smith, K. L. (2021). The Development of Molten Salt Reactors: A Review of Progress and Challenges. Journal of Nuclear Materials and Energy, 20, 100819. https://doi.org/10.1016/j.nme.2021.100819	0	1	1	A	0	0		1	1	—	—	—	—	—	—	—	Elsevier publishes Nuclear Materials and Energy, but I found no Journal of Nuclear Materials and Energy.	1	0	0	0	0	—	1	—
3.5	N	42	42.03	Johnson, J. (2022). An Analysis of the Economic Feasibility of Molten Salt Reactors. Energy Policy, 145, 111740. https://doi.org/10.1016/j.enpol.2022.111740	0	1	1	A	0	0		0	1	—	—	—	—	—	—	—		1	0	0	0	0	—	1	—
3.5	N	42	42.04	Kang, Y., & Kim, J. (2021). A Comparison of the Environmental Impact of Molten Salt Reactors and Conventional Nuclear Fission Reactors. Journal of Cleaner Production, 288, 124959. https://doi.org/10.1016/j.jclepro.2021.124959	0	1	1	A	0	0		0	1	—	—	—	—	—	—	—		1	0	0	0	0	—	1	—
3.5	N	42	42.05	Park, J., & Lee, S. (2022). A Study of the Technical and Regulatory Challenges Facing the Deployment of Molten Salt Reactors. Energy Policy, 143, 111732. https://doi.org/10.1016/j.enpol.2022.111732	0	1	1	A	0	0		0	1	—	—	—	—	—	—	—		1	0	0	0	0	—	1	—
4	H	1	1.01	Darvill, T., & Wainwright, G. (2009). Stonehenge Excavations 2008. The Antiquaries Journal, 89, 1-19.	1	0	1	A	0	0		0	0	0	0	0	0	0	0	—		1	0	0	0	0	—	0	—
4	H	1	1.02	Hawkins, G. S. (1965). Stonehenge Decoded. Garden City, NY: Doubleday.	2	0	0	B	0	0		0	0	0	0	0	0	—	—	0		1	0	0	0	—	0	0	—
4	H	1	1.03	North, J. (1996). Stonehenge: Neolithic Man and the Cosmos. London: HarperCollins.	1	0	0	B	0	0		0	0	0	0	0	0	—	—	0		1	0	0	0	—	0	0	—
4	H	1	1.04	Parker Pearson, M. (2012). Stonehenge: Exploring the Greatest Stone Age Mystery. London: Simon & Schuster.	4	0	0	B	1	0		0	0	0	0	0	0	—	—	0		1	0	0	0	—	0	0	—
4	H	1	1.05	Parker Pearson, M., Cleal, R., Marshall, P., Needham, S., Pollard, J., Richards, C., … & Welham, K. (2006). Materializing Stonehenge. Journal of Material Culture, 11(1-2), 227-261.	1	0	1	A	0	0		0	0	0	1	0	0	0	0	—	M. Parker Pearson, J. Pollard, C. Richards, J. Thomas, C. Tilley, K. Welham, & U. Albarella.	1	0	0	0	0	—	0	—
4	H	1	1.06	Parker Pearson, M., Chamberlain, A., Jay, M., Marshall, P., Pollard, J., Richards, C., … & Wainwright, G. (2009). Who was buried at Stonehenge? Antiquity, 83(319), 23-39.	1	0	1	A	0	0		0	0	0	1	0	0	0	0	—	Final author is K. Welham.	0	0	0	0	0	—	0	—
4	H	2	2.01	Denoon, D. (1983). Settler Capitalism: The Dynamics of Dependent Development in the Southern Hemisphere. Oxford: Clarendon Press.	2	0	1	B	0	0		0	0	0	0	0	0	—	—	0		1	0	0	0	—	0	0	—
4	H	2	2.02	Judd, D., & Surridge, K. (2013). The Boer War: A History. London: Bloomsbury Publishing.	2	0	0	B	0	0		0	0	0	0	0	0	—	—	1	I.B. Tauris.	1	0	0	0	—	0	0	—
4	H	2	2.03	Keegan, J. (1999). The Boer War. London: Hutchinson.	2	0	0	B	0	0		0	1	—	—	—	—	—	—	—		1	0	0	0	—	0	0	—
4	H	2	2.04	Lowry, D. (1999). The South African War Reappraised. Manchester: Manchester University Press.	2	0	1	B	0	0		0	0	0	0	0	1	—	—	0	2000	1	0	0	0	—	0	0	—
4	H	2	2.05	Meredith, M. (2007). Diamonds, Gold, and War: The British, the Boers, and the Making of South Africa. New York: PublicAffairs.	2	0	1	B	0	0		0	0	0	0	0	0	—	—	0		1	0	0	0	—	0	0	—
4	H	2	2.06	Omissi, D., & Thompson, A. (1999). The Impact of the South African War. London: Palgrave Macmillan.	2	0	1	B	0	0		0	0	0	0	0	1	—	—	0	2001	1	0	0	0	—	0	0	—
4	H	2	2.07	Pakenham, T. (1991). The Boer War. London: Weidenfeld & Nicolson.	3	0	0	B	1	0		0	0	0	0	0	1	—	—	0	1993	1	0	0	0	—	0	0	—
4	H	2	2.08	Porter, A. (1980). The Origins of the South African War: Joseph Chamberlain and the Diplomacy of Imperialism, 1895-1899. Manchester: Manchester University Press.	2	0	1	B	0	0		0	0	0	0	0	0	—	—	0		1	0	0	0	—	0	0	—
4	H	2	2.09	Pretorius, F. (1999). The Anglo-Boer War 1899-1902: White Man's War, Black Man's War, Traumatic War. Pretoria: Protea Book House.	2	0	1	B	0	0		0	1	—	—	—	—	—	—	—	There's a book with this title, but the author(s) are entirely different.	1	0	0	0	—	0	0	—
4	H	2	2.1	Thompson, L. (2001). A History of South Africa. New Haven: Yale University Press.	3	0	1	B	0	0		0	0	0	0	0	0	—	—	0		1	0	0	0	—	0	0	—
4	H	3	3.01	Abrams, M. H. (1999). A Glossary of Literary Terms (7th ed.). Fort Worth: Harcourt Brace College Publishers.	3	0	1	B	0	0		0	0	0	0	0	0	—	—	1	Heinle & Heinle.	1	0	0	0	—	0	0	—
4	H	3	3.02	Delbanco, A. (2005). Melville: His World and Work. New York: Alfred A. Knopf.	4	0	1	B	0	0		0	0	0	0	0	0	—	—	0		1	0	0	0	—	0	0	—
4	H	3	3.03	Graff, G. (1987). Professing Literature: An Institutional History. Chicago: University of Chicago Press.	2	0	1	B	0	0		0	0	0	0	0	0	—	—	0		1	0	0	0	—	0	0	—
4	H	3	3.04	Morson, G. S. (2010). Anna Karenina in Our Time: Seeing More Wisely. New Haven: Yale University Press.	4	0	1	B	0	0		0	0	0	0	0	1	—	—	0	2007	1	0	0	0	—	0	0	—
4	H	3	3.05	Stoneman, P. (2014). Wuthering Heights: A Reader's Guide to Essential Criticism. New York: Palgrave Macmillan.	4	0	1	B	0	0		0	0	0	0	0	1	—	—	0	2000	1	0	0	0	—	0	0	—
4	H	3	3.06	Thompson, D. (2002). The Brothers Karamazov and the Poetics of Memory. Cambridge: Cambridge University Press.	4	0	1	B	0	0		0	0	0	0	0	1	—	—	0	1991	1	0	0	0	—	0	0	—
4	H	3	3.07	Wall, G. (2006). Flaubert: A Life. London: Faber and Faber.	4	0	0	B	0	0		0	0	0	0	0	1	—	—	0	2002	1	0	0	0	—	0	0	—
4	H	4	4.01	Algee-Hewitt, M., & McGurl, M. (2016). Between Canon and Corpus: Six Perspectives on 20th-Century Novels. Journal of Cultural Analytics, 2(1).	2	0	1	B	0	0		0	0	1	0	0	1	—	—	0	The ChatGPT citation is for an article, but the work is a 2015 book published by the Stanford Literary Lab.	1	0	0	0	—	0	0	—
4	H	4	4.02	Hoover, D. L. (2004). Testing Burrows's Delta. Literary and Linguistic Computing, 19(4), 453-475.	2	0	1	A	0	0		0	0	0	0	0	0	0	0	—		1	0	0	0	0	—	0	—
4	H	4	4.03	Jockers, M. L. (2013). Macroanalysis: Digital Methods and Literary History. University of Illinois Press.	2	0	1	B	0	0		0	0	0	0	0	0	—	—	0		1	0	0	0	—	0	0	—
4	H	4	4.04	Moretti, F. (2005). Graphs, Maps, Trees: Abstract Models for a Literary History. Verso.	2	0	1	B	1	0		0	0	0	0	0	0	—	—	0		1	0	0	0	—	0	0	—
4	H	4	4.05	Underwood, T. (2014). Understanding Genre in a Collection of a Million Volumes, Interim Report. Journal of Cultural Analytics, 1(1).	2	0	1	B	0	0		0	0	1	0	0	0	—	—	0	The ChatGPT citation is for an article, but the work is a book (2014, University of Illinois, Urbana-Champaign).	1	0	0	0	—	0	0	—
4	H	5	5.01	Adams, C. (2013). The Real Unicorn: A Cultural and Literary Examination of the Ancient Greek Unicorn. The Classical Journal, 108(3), 323-338.	1	0	1	A	0	0		0	1	—	—	—	—	—	—	—		1	0	0	0	0	—	0	—
4	H	5	5.02	Bath, M. (1994). Speaking Pictures: English Emblem Books and Renaissance Culture. London: Longman.	1	0	1	B	0	0		0	0	0	0	0	0	—	—	0		1	0	0	0	—	0	0	—
4	H	5	5.03	Brown, C. (2014). The Indus Valley Civilization and the Unicorn Seal. In P. Clayton (Ed.), Myth, Literature, and the Unconscious (pp. 99-118). London: Karnac Books.	1	0	0	C	0	0		0	1	—	—	—	—	—	—	—	There's a book with this title, but no such chapter.	1	0	0	0	0	0	0	—
4	H	5	5.04	Day, A. (2019). Queering the Unicorn: LGBTQ+ Representations in Contemporary Fantasy Literature. Journal of LGBT Youth, 16(2), 213-230.	1	0	1	A	0	0		0	1	—	—	—	—	—	—	—		1	0	0	0	0	—	0	—
4	H	5	5.05	Freeman, M. (2011). The Unicorn Tapestries: A Contextual Study. Studies in Iconography, 32, 145-178.	1	0	1	A	0	0		0	1	—	—	—	—	—	—	—		1	0	0	0	0	—	0	—
4	H	5	5.06	Gordon, S. (2017). Unicorns in Children's Literature. In L. Zubernis (Ed.), Fandom and Neomediaevalism (pp. 15-36). Jefferson, NC: McFarland.	1	0	1	C	0	0		1	1	—	—	—	—	—	—	—	No such book. No such chapter.	1	0	0	0	0	0	0	—
4	H	5	5.07	Green, R. (2010). The Traditions of the Unicorn in the Middle Ages. In L. Rallo (Ed.), Mythical Beasts in the Middle Ages: Concepts, Transformations, Symbolisms (pp. 45-62). Turnhout: Brepols.	1	0	1	C	0	0		1	1	—	—	—	—	—	—	—	No such book. No such chapter.	1	0	0	0	0	0	0	—
4	H	5	5.08	Lavers, A. (1983). The Unicorn and the Lamb: A Study of the Imagery of Purity in Some Middle English and Old French Literature. Mediaeval Studies, 45, 131-153.	1	0	1	A	0	0		0	1	—	—	—	—	—	—	—		1	0	0	0	0	—	0	—
4	H	5	5.09	Savage, A. (2018). The Bestiary and Its Legacy in Medieval English Literature. Reading Medieval Studies, 44, 29-52.	1	0	1	A	0	0		0	1	—	—	—	—	—	—	—		1	0	0	0	0	—	0	—
4	H	5	5.1	Shepard, O. (1992). The Lore of the Unicorn: Historical Mythology. London: Senate.	2	0	0	B	0	0		0	0	0	0	0	1	—	—	0	1993	1	0	0	0	—	0	0	—
4	H	6	6.01	Ammon, U. (2001). The Dominance of English as a Language of Science: Effects on Other Languages and Language Communities. Berlin: Mouton de Gruyter.	3	0	1	B	0	0		0	0	0	0	0	0	—	—	0		1	0	0	0	—	0	0	—
4	H	6	6.02	Chan, L., & Costa, S. (2005). Participation in the global knowledge commons: Challenges and opportunities for research dissemination in developing countries. New Library World, 106(3/4), 141-163.	1	0	1	A	0	0		0	0	0	0	0	0	0	0	—		0	0	0	0	0	—	0	—
4	H	6	6.03	Crystal, D. (2003). English as a Global Language. Cambridge: Cambridge University Press.	1	0	1	B	0	1	This work was cited by ChatGPT 4 for both topic 6 and topic 7.	0	0	0	0	0	0	—	—	0		1	0	0	0	—	0	0	—
4	H	6	6.04	Flowerdew, J. (2000). Discourse community, legitimate peripheral participation, and the nonnative-English-speaking scholar. TESOL Quarterly, 34(1), 127-150.	1	0	1	A	0	0		0	0	0	0	0	0	0	0	—		0	0	0	0	0	—	0	—
4	H	6	6.05	Gordin, M. D. (2015). Scientific Babel: How Science Was Done Before and After Global English. Chicago: University of Chicago Press.	2	0	1	B	0	0		0	0	0	0	0	0	—	—	0		1	0	0	0	—	0	0	—
4	H	6	6.06	Hassan, M. (2020). Breaking language barriers in scientific communication: The role of machine translation. PLoS ONE, 15(7), e0235660.	1	0	1	A	0	0		0	1	—	—	—	—	—	—	—		0	0	0	0	0	—	0	—
4	H	6	6.07	Hyland, K. (2016). Academic publishing and the myth of linguistic injustice. Journal of Second Language Writing, 31, 58-69.	1	0	1	A	0	0		0	0	0	0	0	0	0	0	—		0	0	0	0	0	—	0	—
4	H	6	6.08	Meneghini, R., & Packer, A. L. (2007). Is there science beyond English? Initiatives to increase the quality and visibility of non-English publications might help to break down language barriers in scientific communication. EMBO Reports, 8(2), 112-116.	2	0	1	A	0	0		0	0	0	0	0	0	0	0	—		0	0	0	0	0	—	0	—
4	H	6	6.09	Resnik, P., & Diab, M. (2010). Modeling, translating, and summarizing scientific claims. In Proceedings of the NAACL HLT 2010 Workshop on Computational Linguistics in a World of Social Media, 25-26.	1	0	1	C	0	0		0	1	—	—	—	—	—	—	—	The Proceedings are real but the chapter is not.	0	0	0	0	0	0	0	—
4	H	6	6.1	Royal Society (2011). Knowledge, Networks and Nations: Global Scientific Collaboration in the 21st Century. London: The Royal Society.	2	0	1	B	0	0		0	0	0	0	0	0	—	—	0		1	0	0	0	—	0	0	—
4	H	6	6.11	Swales, J. M. (1987). English as Tyrannosaurus rex. World Englishes, 6(2), 241-244.	2	0	1	A	0	0		0	0	0	0	0	1	0	1	—	1997. Vol. 16(3), 373-382.	0	0	0	0	0	—	0	—
4	H	6	6.12	Wagner, C. S. (2008). The New Invisible College: Science for Development. Washington, DC: Brookings Institution Press.	1	0	1	B	0	0		0	0	0	0	0	0	—	—	0		1	0	0	0	—	0	0	—
4	H	7	7.01	Bennett, A. (2001). Cultures of Popular Music. Open University Press.	1	0	1	B	0	0		0	0	0	0	0	0	—	—	0		1	0	0	0	—	0	0	—
4	H	7	7.02	Connell, J., & Gibson, C. (2003). Sound Tracks: Popular Music, Identity and Place. Routledge.	1	0	1	B	0	0		0	0	0	0	0	0	—	—	0		1	0	0	0	—	0	0	—
4	H	7	7.03	Crystal, D. (2003). English as a Global Language (2nd ed.). Cambridge University Press.	1	0	1	B	0	1	This work was cited by ChatGPT 4 for both topic 6 and topic 7.	0	0	0	0	0	0	—	—	0		1	0	0	0	—	0	0	—
4	H	7	7.04	Doggett, P. (2015). Electric Shock: From the Gramophone to the iPhone: 125 Years of Pop Music. The Bodley Head.	1	0	1	B	0	0		0	0	0	0	0	0	—	—	0		1	0	0	0	—	0	0	—
4	H	7	7.05	Frith, S. (2007). Taking Popular Music Seriously: Selected Essays. Ashgate.	1	0	1	B	0	0		0	0	0	0	0	0	—	—	0		1	0	0	0	—	0	0	—
4	H	7	7.06	Garofalo, R. (1999). From Music Publishing to MP3: Music and Industry in the Twentieth Century. American Music, 17(3), 318-353.	1	0	1	A	0	0		0	0	0	0	0	0	0	0	—		1	0	0	0	0	—	0	—
4	H	7	7.07	Hesmondhalgh, D. (2013). The Cultural Industries (3rd ed.). SAGE Publications Ltd.	1	0	1	B	0	0		0	0	0	0	0	0	—	—	0		1	0	0	0	—	0	0	—
4	H	7	7.08	Schiller, H. (1976). Communication and Cultural Domination. International Arts and Sciences Press.	1	0	1	B	0	0		0	0	0	0	0	0	—	—	0		1	0	0	0	—	0	0	—
4	H	7	7.09	Tomlinson, J. (1991). Cultural Imperialism: A Critical Introduction. Johns Hopkins University Press.	1	0	1	B	0	0		0	0	0	0	0	0	—	—	0		1	0	0	0	—	0	0	—
4	H	7	7.1	Wald, E. (2015). How the Beatles Destroyed Rock 'n' Roll: An Alternative History of American Popular Music. Oxford University Press.	1	0	1	B	0	0		0	0	0	0	0	1	—	—	0	2009	1	0	0	0	—	0	0	—
4	H	8	8.01	Aquinas, T. (1273). Summa Theologica. Various editions.	2	0	1	B	0	0		0	0	0	0	0	0	—	—	0	Early work.	0	0	0	0	—	0	0	—
4	H	8	8.02	Augustine, A. (426). City of God. Various editions.	1	0	1	B	0	0		0	0	0	0	0	0	—	—	0	Early work.	0	0	0	0	—	0	0	—
4	H	8	8.03	Davis, H. (1988). The Debate about Purgatory at the Councils of Constance and Basel. The Journal of Ecclesiastical History, 39(4), 481-497.	1	0	1	A	0	0		0	1	—	—	—	—	—	—	—		0	0	0	0	0	—	0	—
4	H	8	8.04	Egan, H. (1991). Purgatory: The Doctrine and its Reception History. Theological Studies, 52(2), 203-218.	1	0	1	A	0	0		0	1	—	—	—	—	—	—	—		0	0	0	0	0	—	0	—
4	H	8	8.05	Gregory the Great. (593). Dialogues. Various editions.	1	0	1	B	0	0		0	0	0	0	0	0	—	—	0	Early work.	1	0	0	1	—	0	0	—
4	H	8	8.06	Lawrence, C. (1989). Medieval Monasticism: Forms of Religious Life in Western Europe in the Middle Ages. London: Longman.	1	0	1	B	0	0		0	0	0	0	0	0	—	—	0		0	0	0	0	—	0	0	—
4	H	8	8.07	Le Goff, J. (1984). The Birth of Purgatory. Chicago: University of Chicago Press.	1	0	1	B	0	0		0	0	0	0	0	0	—	—	0		0	0	0	0	—	0	0	—
4	H	8	8.08	Lombard, P. (1155). Sentences. Various editions.	1	0	1	B	0	0		0	0	0	0	0	0	—	—	0	Early work.	1	0	0	0	—	0	0	—
4	H	8	8.09	Luther, M. (1520). On the Freedom of a Christian. Various editions.	1	0	1	B	0	0		0	0	0	0	0	0	—	—	0	Early work.	0	0	0	0	—	0	0	—
4	S	9	9.01	Benson, M., & O'Reilly, K. (2009). Migration and the search for a better way of life: A critical exploration of lifestyle migration. The Sociological Review, 57(4), 608-625.	2	0	1	A	0	0		0	0	0	0	0	0	0	0	—		0	0	0	0	0	—	0	—
4	S	9	9.02	Brown, D. L., & Glasgow, N. (2008). Rural retirement migration. Springer.	2	0	1	B	0	0		0	0	0	1	0	0	—	—	0	There are three additional authors.	0	0	0	0	—	0	0	—
4	S	9	9.03	Choi, N. G. (1996). Older persons who move: Reasons and health consequences. Journal of Applied Gerontology, 15(3), 325-344.	1	0	1	A	0	0		0	0	0	0	0	0	0	0	—		0	0	0	0	0	—	0	—
4	S	9	9.04	Croucher, S. L. (2009). The other side of the fence: American migrants in Mexico. University of Texas Press.	1	0	1	B	0	0		0	0	0	0	0	0	—	—	0		0	0	0	0	—	0	0	—
4	S	9	9.05	Frey, W. H. (2019). The US will become ‘minority white’ in 2045, Census projects. Brookings Institution. Retrieved from https://www.brookings.edu/blog/the-avenue/2018/03/14/the-us-will-become-minority-white-in-2045-census-projects/	1	0	1	W	0	0		0	0	0	0	0	1	0	—	0	2018	0	0	0	0	—	0	1	1
4	S	9	9.06	Glasgow, N., & Brown, D. L. (2012). Rural ageing in the United States: Trends and contexts. Journal of Rural Studies, 28(4), 422-431.	3	0	1	A	0	0		0	0	0	0	0	0	0	0	—		0	0	0	0	0	—	0	—
4	S	9	9.07	Litwak, E., & Longino, C. F. (1987). Migration patterns among the elderly: A developmental perspective. The Gerontologist, 27(3), 266-272.	1	0	1	A	0	0		0	0	0	0	0	0	0	0	—		0	0	0	0	0	—	0	—
4	S	9	9.08	Nelson, L. J. (1999). Rural retirement migration. Springer.	1	0	1	B	0	0		0	1	—	—	—	—	—	—	—		0	0	0	0	—	0	0	—
4	S	9	9.09	Serow, W. J. (2001). Retirement migration counties in the southeastern United States: Geographic, demographic, and economic correlates. The Gerontologist, 41(2), 220-228.	1	0	1	A	0	0		0	0	0	0	0	0	0	0	—		0	0	0	0	0	—	0	—
4	S	9	9.1	Stoller, M. A., & Longino, C. F. (2001). “Going home” or “leaving home”? The impact of person and place ties on anticipated counterstream migration. The Gerontologist, 41(5), 628-638.	3	0	1	A	0	0		0	0	0	1	0	0	0	1	—	E.P. Stoller & C.F. Longino. Vol. 41(1), 96-102.	0	0	0	0	0	—	0	—
4	S	9	9.11	Warnes, A. M., King, R., Williams, A. M., & Patterson, G. (2004). The well-being of British expatriate retirees in southern Europe. Ageing & Society, 24(6), 717-740.	2	0	1	A	0	0		0	0	0	0	0	1	0	1	—	1999. Vol. 19(6), 717-740.	0	0	0	0	0	—	0	—
4	S	9	9.12	Wiles, J. L., Leibing, A., Guberman, N., Reeve, J., & Allen, R. E. (2011). The meaning of “aging in place” to older people. The Gerontologist, 52(3), 357-366.	3	0	1	A	0	0		0	0	0	0	0	1	0	0	—	2012	0	0	0	0	0	—	0	—
4	S	10	10.01	Banister, J., Bloom, D.E., & Rosenberg, L. (2012). Population Aging and Economic Growth in China. The Program on the Global Demography of Aging.	1	0	1	B	0	0		0	0	0	0	0	1	—	—	0	2010	1	0	0	0	—	1	0	—
4	S	10	10.02	Cai, F. (2010). Demographic transition, demographic dividend, and Lewis turning point in China. China Economic Journal, 3(2), 107-119.	1	0	1	A	0	0		0	0	0	0	0	0	0	0	—		0	0	0	0	0	—	0	—
4	S	10	10.03	Cai, F., & Wang, M. (2005). China's Demographic Transition: Implications for Growth. In L. A. Pritchett & G. F. R. Yifu (Eds.), The Future of China's Growth (pp. 89-110). World Bank.	1	0	1	C	0	0		0	0	0	1	1	0	0	1	1	C. Fang & D. Wang. "Demographic transition: Implications for growth." In R. Garnaut & L. Song (Eds.), The China boom and its discontents (pp. 34-52). ANU Press.	1	0	0	0	0	0	0	—
4	S	10	10.04	Ebenstein, A. (2010). The "Missing Girls" of China and the Unintended Consequences of the One Child Policy. Journal of Human Resources, 45(1), 87-115.	2	0	1	A	0	0		0	0	0	0	0	0	0	0	—		1	0	0	0	0	—	0	—
4	S	10	10.05	Festini, F., & de Martino, M. (2004). Twenty five years of the one child family policy in China. Journal of Epidemiology and Community Health, 58(5), 358-360.	1	0	1	A	0	0		0	0	0	0	0	0	0	0	—		0	0	0	0	0	—	0	—
4	S	10	10.06	Fong, V. L. (2004). Only Hope: Coming of Age under China's One-Child Policy. Stanford University Press.	2	0	1	B	0	0		0	0	0	0	0	0	—	—	0		1	0	0	0	—	0	0	—
4	S	10	10.07	Hesketh, T., & Xing, Z. W. (2006). Abnormal sex ratios in human populations: Causes and consequences. Proceedings of the National Academy of Sciences, 103(36), 13271-13275.	2	0	1	A	0	0		0	0	0	0	0	0	0	0	—		0	0	0	0	0	—	0	—
4	S	10	10.08	Hesketh, T., Lu, L., & Xing, Z. W. (2015). The effect of China's universal two-child policy. The Lancet, 386(10002), 1937-1940.	1	0	1	A	0	0		0	0	0	1	1	1	0	1	—	Y. Zeng and T. Hesketh. 2016. Title has "effects." Vol. 388(10054), P1930-1938.	0	0	0	0	0	—	0	—
4	S	10	10.09	Jiao, S., Ji, G., & Jing, Q. (1996). Comparative study of behavioral qualities of only children and sibling children. Child Development, 67(2), 387-396.	1	0	1	A	0	0		0	0	0	0	0	1	0	1	—	1986. Vol. 57(2), 357-361.	0	0	0	0	0	—	0	—
4	S	10	10.1	Li, H., Yi, J., & Zhang, J. (2011). Estimating the effect of the one-child policy on the sex ratio imbalance in China: identification based on the difference-in-differences. Demography, 48(4), 1535-1557.	2	0	1	A	0	0		0	0	0	0	0	0	0	0	—		0	0	0	0	0	—	0	—
4	S	10	10.11	Liu, H. (2014). The quality-quantity trade-off: evidence from the relaxation of China's one-child policy. Journal of Population Economics, 27(2), 565-602.	1	0	1	A	0	0		0	0	0	0	0	0	0	0	—		0	0	0	0	0	—	0	—
4	S	10	10.12	Tuljapurkar, S., Li, N., & Feldman, M. W. (1995). High sex ratios in China's future. Science, 267(5199), 874-876.	1	0	1	A	0	0		0	0	0	0	0	0	0	0	—		0	0	0	0	0	—	0	—
4	S	10	10.13	Wang, F. (2011). The future of a demographic overachiever: Long-term implications of the demographic transition in China. Population and Development Review, 37(s1), 173-190.	1	0	1	A	0	0		0	0	0	0	0	0	0	0	—		0	0	0	0	0	—	0	—
4	S	10	10.14	Zeng, Y. (2007). Options for fertility policy transition in China. Population and Development Review, 33(2), 215-246.	2	0	1	A	0	0		0	0	0	0	0	0	0	0	—		0	0	0	0	0	—	0	—
4	S	10	10.15	Zhai, Z., & Yang, F. (2016). The impacts of the selective two-child policy on China's future population. Journal of Biosocial Science, 48(S1), S19-S31.	1	0	1	A	0	0		0	1	—	—	—	—	—	—	—		0	0	0	0	0	—	0	—
4	S	11	11.01	Berger, T., Chen, C., & Frey, C. B. (2018). Drivers of disruption? Estimating the Uber effect. European Economic Review, 110, 197-210.	2	0	1	A	0	0		0	0	0	0	0	0	0	0	—		0	0	0	0	0	—	0	—
4	S	11	11.02	Cramer, J., & Krueger, A. B. (2016). Disruptive change in the taxi business: The case of Uber. American Economic Review, 106(5), 177-182.	3	0	1	A	0	0		0	0	0	0	0	0	0	0	—		0	0	0	0	0	—	0	—
4	S	11	11.03	Hall, J. V., & Krueger, A. B. (2018). An analysis of the labor market for Uber’s driver-partners in the United States. ILR Review, 71(3), 705-732.	4	0	1	A	0	0		0	0	0	0	0	0	0	0	—		0	0	0	0	0	—	0	—
4	S	11	11.04	Raval, D., & Belo, R. (2021). The impact of ride-hailing services on congestion and local public transit ridership. Transportation Research Part C: Emerging Technologies, 124, 102964.	3	0	1	A	0	0		0	1	—	—	—	—	—	—	—		0	0	0	0	0	—	0	—
4	S	11	11.05	Rogers, B. (2015). The social costs of Uber. University of Chicago Law Review Dialogue, 82, 85-102.	1	0	1	A	0	0		0	0	0	0	0	1	0	0	—	2017	0	0	0	0	0	—	0	—
4	S	11	11.06	Zoepf, S. M., Chen, P. Y., Adu, G., & Pozdnoukhov, A. (2018). The economics of ride-hailing: Driver revenue, expenses and taxes. Transportation Research Part C: Emerging Technologies, 97, 120-133.	1	0	1	B	0	0		0	0	1	1	0	0	—	—	0	The ChatGPT citation is for an article, but the work is a book (S.M. Zoepf, S. Chen, P. Adu, & G. Pozo. MIT Center for Energy and Environmental Policy Research, 2018).	0	0	0	0	—	0	0	—
4	S	12	12.01	Bakija, J., & Slemrod, J. (2004). Do the Rich Flee from High State Taxes? Evidence from Federal Estate Tax Returns. National Bureau of Economic Research Working Paper No. 10645. https://doi.org/10.3386/w10645	2	0	1	B	0	0		0	0	0	0	0	0	—	—	0		1	0	0	0	—	0	1	1
4	S	12	12.02	Bergstresser, D., & Poterba, J. (2004). Asset Allocation and Asset Location: Household Evidence from the Survey of Consumer Finances. Journal of Public Economics, 88(9-10), 1893-1915. https://doi.org/10.1016/S0047-2727(03)00037-2	1	0	1	A	0	0		0	0	0	0	0	0	0	0	—		1	0	0	0	0	—	1	0
4	S	12	12.03	Gale, W. G. (2015). Tax Policy and Income Inequality in the United States. In R. H. Gordon, K. A. Hassett, & R. G. Hubbard (Eds.), United States Tax Policy: History, Economics, and Politics (pp. 49-70). Columbia University Press.	5	0	1	C	0	0		1	1	—	—	—	—	—	—	—	No such book. No such chapter.	1	0	0	0	0	0	0	—
4	S	12	12.04	Gordon, R. H., & MacKie-Mason, J. K. (1994). Why is There Corporate Taxation in a Small Open Economy? The Role of Transfer Pricing and Income Shifting. National Bureau of Economic Research Working Paper No. 4690. https://doi.org/10.3386/w4690	1	0	1	B	0	0		0	0	0	0	0	0	—	—	0		1	0	0	0	—	0	1	1
4	S	12	12.05	Internal Revenue Service (IRS). (2021). Charitable Contribution Deductions. https://www.irs.gov/charities-non-profits/charitable-organizations/charitable-contribution-deductions	1	0	1	W	0	0		0	0	0	0	0	0	0	—	0	Although the 2021 edition is no longer available online, it's a real publication.	1	0	0	0	—	0	1	1
4	S	12	12.06	Poterba, J. M. (1999). The Estate Tax and After-Tax Investment Returns. National Bureau of Economic Research Working Paper No. 6337. https://doi.org/10.3386/w6337	1	0	1	B	0	0		0	0	0	0	0	1	—	—	0	1997	1	0	0	0	—	0	1	1
4	S	12	12.07	Slemrod, J. (1995). Income Creation or Income Shifting? Behavioral Responses to the Tax Reform Act of 1986. American Economic Review, 85(2), 175-180. https://www.jstor.org/stable/2117928	3	0	1	A	0	0		0	0	0	0	0	0	0	0	—		1	0	0	0	0	—	1	0
4	S	13	13.01	Ali, S. H., Giurco, D., Arndt, N., Nickless, E., Brown, G., Demetriades, A., … & Lambert, I. (2017). Mineral supply for sustainable development requires resource governance. Nature, 543(7645), 367-372.	4	0	1	A	0	0		0	0	0	1	0	0	0	0	—	Final author is N. Yakovleva.	0	0	0	0	0	—	0	—
4	S	13	13.02	BloombergNEF. (2021). Electric Vehicle Outlook 2021. Retrieved from https://about.bnef.com/electric-vehicle-outlook/	2	0	1	W	0	0		0	0	0	0	0	0	0	—	0	Although the 2021 edition is no longer available online, it's a real publication.	1	0	0	0	—	0	1	1
4	S	13	13.03	EIA. (2021). Critical Minerals and the Role of U.S. Mining in a Low-Carbon Future. U.S. Energy Information Administration. Retrieved from https://www.eia.gov/analysis/studies/minerals/	1	0	1	W	0	0		0	1	—	—	—	—	—	—	—	The Center for Strategic and International Studies published a paper with this title in 2019, but they're not affiliated with the EIA.	1	0	0	0	—	0	1	—
4	S	13	13.04	Ghosh, S. (2021). The global critical mineral challenge: Geopolitics, risks and mitigation. Resources Policy, 72, 102094.	1	0	1	A	0	0		0	1	—	—	—	—	—	—	—		0	0	0	0	0	—	0	—
4	S	13	13.05	Graedel, T. E., & Reck, B. K. (2016). Six years of criticality assessments: what have we learned so far? Journal of Industrial Ecology, 20(4), 692-699.	1	0	1	A	0	0		0	0	0	0	0	0	0	0	—		0	0	0	0	0	—	0	—
4	S	13	13.06	Helbig, C., Wietschel, L., Thorenz, A., & Tuma, A. (2018). How to evaluate raw material vulnerability-An overview. Resources Policy, 57, 25-35.	1	0	1	A	0	0		0	0	0	0	0	1	0	1	—	2016. Vol. 48, 13-24.	0	0	0	0	0	—	0	—
4	S	13	13.07	Hatch, C. (2019). Lithium, cobalt, and the resource curse. Geopolitics, 24(3), 580-606.	2	0	1	A	0	0		0	1	—	—	—	—	—	—	—		0	0	0	0	0	—	0	—
4	S	13	13.08	Kavlak, G., McNerney, J., & Trancik, J. E. (2018). Evaluating the causes of cost reduction in photovoltaic modules. Energy Policy, 123, 700-710.	2	0	1	A	0	0		0	0	0	0	0	0	0	0	—		0	0	0	0	0	—	0	—
4	S	13	13.09	Månberger, A., & Stenqvist, B. (2018). Global metal flows in the renewable energy transition: Exploring the effects of substitutes, technological mixtures, and development. Energy Policy, 119, 226-237.	3	0	1	A	0	0		0	0	0	0	0	0	0	1	—	Vol. 119, 226-241.	0	0	0	0	0	—	0	—
4	S	13	13.1	Moss, R. L., Tzimas, E., Willis, P., Arendorf, J., Thompson, P., Chapman, A., … & Souviron, J. (2011). Critical Metals in the Path towards the Decarbonisation of the EU Energy Sector. European Commission Joint Research Centre.	1	0	1	B	0	0		0	0	0	1	0	1	—	—	0	Authorship statement is not quite correct. 2013.	1	0	0	0	—	0	0	—
4	S	14	14.01	Baldwin, R. (Ed.). (2016). Brexit Beckons: Thinking ahead by leading economists. CEPR Press.	2	0	1	B	0	0		0	0	0	0	0	0	—	—	0		0	0	0	0	—	0	0	—
4	S	14	14.02	Dixon, P. B., & Jorgenson, D. W. (2013). Handbook of Computable General Equilibrium Modeling. Elsevier.	3	0	1	B	0	0		0	0	0	0	0	0	—	—	0		1	0	0	0	—	0	0	—
4	S	14	14.03	Ebell, M., & Warren, J. (2016). The long-term economic impact of leaving the EU. National Institute Economic Review, 236(1), 121-138.	2	0	1	A	0	0		0	0	0	0	0	0	0	0	—		0	0	0	0	0	—	0	—
4	S	14	14.04	Head, K., & Mayer, T. (2014). Gravity Equations: Workhorse, Toolkit, and Cookbook. In G. Gopinath, E. Helpman, & K. Rogoff (Eds.), Handbook of International Economics (Vol. 4, pp. 131-195). Elsevier.	2	0	1	C	0	0		0	0	0	0	0	0	0	0	0		1	0	0	0	0	0	0	—
4	S	14	14.05	Miller, R. E., & Blair, P. D. (2009). Input-Output Analysis: Foundations and Extensions (2nd ed.). Cambridge University Press.	2	0	1	B	0	0		0	0	0	0	0	0	—	—	0		1	0	0	0	—	0	0	—
4	S	14	14.06	Oliver, T. (2016). The Road to Brexit. In T. Oliver (Ed.), Europe's Brexit: EU Perspectives on Britain's Vote to Leave (pp. 1-23). Agenda Publishing.	1	0	1	C	0	0		0	1	—	—	—	—	—	—	—	The book is real (2018) but the chapter is not.	1	0	0	0	0	0	0	—
4	S	14	14.07	Sampson, T. (2017). Brexit: The Economics of International Disintegration. Journal of Economic Perspectives, 31(4), 163-184.	1	0	1	A	0	0		0	0	0	0	0	0	0	0	—		1	0	0	0	0	—	0	—
4	S	14	14.08	Yin, R. K. (2013). Case Study Research: Design and Methods (5th ed.). SAGE Publications.	1	0	1	B	1	0	This work was cited by both 3.5 and 4—but different editions—for topic 14.	0	0	0	0	0	0	—	—	0		1	0	0	0	—	0	0	—
4	S	15	15.01	Autor, D. H., Manning, A., & Smith, C. L. (2016). The contribution of the minimum wage to US wage inequality over three decades: A reassessment. American Economic Journal: Applied Economics, 8(1), 58-99.	1	0	1	A	0	0		0	0	0	0	0	0	0	0	—		0	0	0	0	0	—	0	—
4	S	15	15.02	Badger, A. J. (2008). FDR: The First Hundred Days. Macmillan.	1	0	0	B	0	0		0	0	0	0	0	0	—	—	1	Hill & Wang.	1	0	0	0	—	0	0	—
4	S	15	15.03	Bernanke, B. S. (2004). Essays on the Great Depression. Princeton University Press.	2	0	1	B	0	0		0	0	0	0	0	0	—	—	0		1	0	0	0	—	0	0	—
4	S	15	15.04	Costigan, W. J. (1939). The Fair Labor Standards Act. Industrial & Labor Relations Review, 1(1), 5-25.	5	0	1	A	0	0		0	1	—	—	—	—	—	—	—		1	0	0	0	0	—	0	—
4	S	15	15.05	Gould, L. L. (2011). America in the Progressive Era, 1890-1914. Routledge.	1	0	1	B	0	0		0	0	0	0	0	1	—	—	0	2013	1	0	0	0	—	0	0	—
4	S	15	15.06	Katz, M. B. (2013). The Origins of the U.S. Minimum Wage: Progressive Reform and the Labor Market. In The Oxford Handbook of the Economics of Poverty. Oxford University Press.	3	0	1	C	0	0		0	1	—	—	—	—	—	—	—	The book is real (2012) but the chapter is not.	1	0	0	0	1	0	0	—
4	S	15	15.07	Leigh, J. P. (2016). Could raising the minimum wage improve the public's health? American Journal of Public Health, 106(8), 1355-1356.	1	0	1	A	0	0		0	0	0	0	0	0	0	0	—		0	0	0	0	0	—	0	—
4	S	15	15.08	Neumark, D., & Wascher, W. L. (2008). Minimum Wages. MIT Press.	1	0	1	B	1	0		0	0	0	0	0	0	—	—	0		1	0	0	0	—	0	0	—
4	S	15	15.09	Whitaker, G. P. (2010). The Fair Labor Standards Act of 1938: A Historical Sketch. Congressional Research Service.	3	0	1	B	0	0		0	1	—	—	—	—	—	—	—		1	0	0	0	—	0	0	—
4	S	16	16.01	Alicke, M. D., Klotz, M. L., Breitenbecher, D. L., Yurak, T. J., & Vredenburg, D. S. (1995). Personal contact, individuation, and the better-than-average effect. Journal of Personality and Social Psychology, 68(5), 804-825.	1	0	1	A	0	0		0	0	0	0	0	0	0	0	—		0	0	0	0	0	—	0	—
4	S	16	16.02	Bandura, A. (1977). Self-efficacy: Toward a unifying theory of behavioral change. Psychological Review, 84(2), 191-215.	1	0	1	A	1	0		0	0	0	0	0	0	0	0	—		0	0	0	0	0	—	0	—
4	S	16	16.03	Bandura, A. (1997). Self-efficacy: The exercise of control. W. H. Freeman and Company.	1	0	1	B	0	0		0	0	0	0	0	0	—	—	0		0	0	0	0	—	0	0	—
4	S	16	16.04	Dunning, D., Johnson, K., Ehrlinger, J., & Kruger, J. (2004). Why people fail to recognize their own incompetence. Current Directions in Psychological Science, 13(3), 83-87.	2	0	1	A	0	0		0	0	0	0	0	1	0	1	—	2003. Vol. 12(3), 83-87.	0	0	0	0	0	—	0	—
4	S	16	16.05	Pajares, F. (1996). Self-efficacy beliefs in academic settings. Review of Educational Research, 66(4), 543-578.	3	0	1	A	0	0		0	0	0	0	0	0	0	0	—		0	0	0	0	0	—	0	—
4	S	16	16.06	Pajares, F., & Schunk, D. H. (2001). Self-beliefs and school success: Self-efficacy, self-concept, and school achievement. In R. J. Riding & S. G. Rayner (Eds.), Perception (pp. 239-266). Ablex Publishing.	1	0	1	C	0	0		0	0	0	0	0	0	0	0	0		0	0	0	0	0	0	0	—
4	S	16	16.07	Paulhus, D. L., & Vazire, S. (2007). The self-report method. In R. W. Robins, R. C. Fraley, & R. F. Krueger (Eds.), Handbook of research methods in personality psychology (pp. 224-239). Guilford Press.	1	0	1	C	0	0		0	0	0	0	0	0	0	0	0		0	0	0	0	0	0	0	—
4	S	16	16.08	Schwarzer, R., & Jerusalem, M. (1995). Generalized Self-Efficacy scale. In J. Weinman, S. Wright, & M. Johnston (Eds.), Measures in health psychology: A user's portfolio. Causal and control beliefs (pp. 35-37). NFER-NELSON.	1	0	1	C	0	0		0	0	0	0	0	0	0	0	0		1	0	0	0	0	0	0	—
4	S	16	16.09	Stankov, L., & Crawford, J. D. (1997). Self-confidence and performance on tests of cognitive abilities. Intelligence, 25(2), 93-109.	2	0	1	A	0	0		0	0	0	0	0	0	0	0	—		0	0	0	0	0	—	0	—
4	S	16	16.1	Zimmerman, B. J. (2000). Self-efficacy: An essential motive to learn. Contemporary Educational Psychology, 25(1), 82-91.	2	0	1	A	0	0		0	0	0	0	0	0	0	0	—		0	0	0	0	0	—	0	—
4	S	17	17.01	Brinson, J. R. (2015). Learning outcome achievement in non-traditional (virtual and remote) versus traditional (hands-on) laboratories: A review of the empirical research. Computers & Education, 87, 218-237.	1	0	1	A	0	0		0	0	0	0	0	0	0	0	—		0	0	0	0	0	—	0	—
4	S	17	17.02	Cavanaugh, C., Gillan, K. J., Kromrey, J., Hess, M., & Blomeyer, R. (2004). The effects of distance education on K-12 student outcomes: A meta-analysis. Learning Point Associates.	1	0	1	B	0	0		0	0	0	0	0	0	—	—	0		0	0	0	0	—	0	0	—
4	S	17	17.03	Harris, M. A., & Leaven, T. M. (2018). Enhancing teamwork and collaboration in undergraduate biology laboratories: A comparative examination of face-to-face and online group work. International Journal of Science Education, 40(7), 734-751.	3	0	1	A	0	0		0	1	—	—	—	—	—	—	—		0	0	0	0	0	—	0	—
4	S	17	17.04	Jones, L. A., Wall, V., Quinn, B. F., & Woodard, N. (2018). Impact of an online virtual laboratory on student academic performance and engagement in undergraduate introductory anatomy and physiology courses. Journal of College Science Teaching, 48(2), 54-61.	1	0	1	A	0	0		0	1	—	—	—	—	—	—	—		0	0	0	0	0	—	0	—
4	S	17	17.05	Kennepohl, D. (2007). Teaching science at a distance 1900-1970. In D. Kennepohl & L. Shaw (Eds.), Accessible elements: Teaching science online and at a distance (pp. 11-28). AU Press.	3	0	1	C	0	0		0	1	—	—	—	—	—	—	—	The book is real (2010) but the chapter is not.	0	0	0	0	0	0	0	—
4	S	17	17.06	Lederman, D. (2020). Will shift to remote teaching be boon or bane for online learning? Inside Higher Ed. Retrieved from https://www.insidehighered.com/digital-learning/article/2020/03/18/most-teaching-going-remote-will-help-or-hurt-online-learning	1	0	0	A	0	0		0	0	0	0	0	0	0	0	—		0	0	0	0	0	—	1	1
4	S	17	17.07	Lee, Y. J. (2017). Enhancing students' communication skills in the science classroom through socio-scientific issues-based instruction. International Journal of Science Education, 39(4), 414-434.	2	0	1	A	0	0		0	1	—	—	—	—	—	—	—	An article with a very similar title appeared in the International Journal of Science and Mathematics Education in 2016, but the author(s) are entirely different.	0	0	0	0	0	—	0	—
4	S	17	17.08	Martin, F., Wang, C., & Sadaf, A. (2018). Student perception of helpfulness of facilitation strategies that enhance instructor presence, connectedness, engagement and learning in online courses. The Internet and Higher Education, 37, 52-65.	3	0	1	A	0	0		0	0	0	0	0	0	0	0	—		0	0	0	0	0	—	0	—
4	S	17	17.09	Means, B., Toyama, Y., Murphy, R., Bakia, M., & Jones, K. (2010). Evaluation of evidence-based practices in online learning: A meta-analysis and review of online learning studies. US Department of Education.	1	0	1	B	0	0		0	0	0	0	0	0	—	—	0		0	0	0	0	—	0	0	—
4	S	17	17.1	Rovai, A. P., & Jordan, H. M. (2004). Blended learning and sense of community: A comparative analysis with traditional and fully online graduate courses. The International Review of Research in Open and Distributed Learning, 5(2).	2	0	1	A	0	0		0	0	0	0	0	0	0	0	—		0	0	0	0	1	—	0	—
4	S	17	17.11	Stuckey-Mickell, T. A., & Stuckey-Danner, B. D. (2007). Virtual labs in the online biology course: Student perceptions of effectiveness and usability. Journal of Online Learning and Teaching, 3(2), 105-111.	1	0	1	A	0	0		0	0	0	0	0	0	1	0	—	MERLOT Journal of Online Learning and Teaching.	0	0	0	0	0	—	0	—
4	S	18	18.01	Abdulkadiroglu, A., Angrist, J., Cohodes, S., Dynarski, S., Fullerton, J., Kane, T., & Pathak, P. (2011). Informing the Debate: Comparing Boston's Charter, Pilot, and Traditional Schools. The Boston Foundation.	1	0	1	B	0	0		0	0	0	0	0	1	—	—	0	2009	1	0	0	0	—	0	0	—
4	S	18	18.02	Angrist, J. D., Pathak, P. A., & Walters, C. R. (2013). Explaining charter school effectiveness. American Economic Journal: Applied Economics, 5(4), 1-27.	1	0	1	A	0	0		0	0	0	0	0	0	0	0	—		0	0	0	0	0	—	0	—
4	S	18	18.03	Berends, M. (2015). Sociology and school choice: What we know after two decades of charter schools. Annual Review of Sociology, 41, 159-180.	1	0	1	A	0	0		0	0	0	0	0	0	0	0	—		0	0	0	0	0	—	0	—
4	S	18	18.04	Clark, M. A., Gleason, P. M., Tuttle, C. C., & Silverberg, M. K. (2015). Do Charter Schools Improve Student Achievement? Educational Evaluation and Policy Analysis, 37(4), 419-436.	1	0	1	A	0	0		0	0	0	0	0	0	0	0	—		1	0	0	0	0	—	0	—
4	S	18	18.05	Dee, T. S., & Wyckoff, J. (2015). Incentives, selection, and teacher performance: Evidence from IMPACT. Journal of Policy Analysis and Management, 34(2), 267-297.	1	0	1	A	0	0		0	0	0	0	0	0	0	0	—		0	0	0	0	0	—	0	—
4	S	18	18.06	Hanushek, E. A., & Rivkin, S. G. (2012). The distribution of teacher quality and implications for policy. Annual Review of Economics, 4, 131-157.	1	0	1	A	0	0		0	0	0	0	0	0	0	0	—		0	0	0	0	0	—	0	—
4	S	18	18.07	Horn, M. B., & Staker, H. (2015). Blended: Using Disruptive Innovation to Improve Schools. Jossey-Bass.	1	0	1	B	0	0		0	0	0	0	0	0	—	—	0		1	0	0	0	—	0	0	—
4	S	18	18.08	Lake, R., & Gross, B. (2016). Washington State's First Charter Schools: Early Accomplishments, Challenges, and Opportunities. Center on Reinventing Public Education.	1	0	1	B	0	0		0	1	—	—	—	—	—	—	—		1	0	0	0	—	0	0	—
4	S	18	18.09	Miron, G. (2017). The Effect of Charter Schools on School Climate and Student Achievement in Michigan. Journal of School Choice, 11(1), 64-96.	1	0	1	A	0	0		0	1	—	—	—	—	—	—	—		1	0	0	0	0	—	0	—
4	S	18	18.1	Pane, J. F., Steiner, E. D., Baird, M. D., & Hamilton, L. S. (2015). Continued Progress: Promising Evidence on Personalized Learning. RAND Corporation.	1	0	1	B	0	0		0	0	0	0	0	0	—	—	0		1	0	0	0	—	0	0	—
4	S	18	18.11	Renzulli, L. A., & Roscigno, V. J. (2005). Charter school policy, implementation, and diffusion across the United States. Sociology of Education, 78(4), 344-366.	2	0	1	A	0	0		0	0	0	0	0	0	0	0	—		0	0	0	0	0	—	0	—
4	S	19	19.01	Bhattacharya, J., Currie, J., & Haider, S. J. (2006). Breakfast of champions? The School Breakfast Program and the nutrition of children and families. Journal of Human Resources, 41(3), 445-466.	1	0	1	A	0	0		0	0	0	0	0	0	0	0	—		0	0	0	0	0	—	0	—
4	S	19	19.02	Gundersen, C., Kreider, B., & Pepper, J. (2012). The impact of the National School Lunch Program on child health: A nonparametric bounds analysis. Journal of Econometrics, 166(1), 79-91.	2	0	1	A	0	0		0	0	0	0	0	0	0	0	—		0	0	0	0	0	—	0	—
4	S	19	19.03	Jyoti, D. F., Frongillo, E. A., & Jones, S. J. (2005). Food insecurity affects school children's academic performance, weight gain, and social skills. The Journal of Nutrition, 135(12), 2831-2839.	1	0	1	A	0	0		0	0	0	0	0	0	0	0	—		0	0	0	0	0	—	0	—
4	S	19	19.04	Leos-Urbel, J., Schwartz, A. E., Weinstein, M., & Corcoran, S. (2013). Not just for poor kids: The impact of universal free school breakfast on meal participation and student outcomes. Economics of Education Review, 36, 88-107.	2	0	1	A	0	0		0	0	0	0	0	0	0	0	—		0	0	0	0	0	—	0	—
4	S	19	19.05	Rosenbaum, P. R., & Rubin, D. B. (1983). The central role of the propensity score in observational studies for causal effects. Biometrika, 70(1), 41-55.	1	0	1	A	0	0		0	0	0	0	0	0	0	0	—		0	0	0	0	0	—	0	—
4	S	19	19.06	Rouse, S. (2020). Free school meals: A missed opportunity for public health? Public Health Nutrition, 23(3), 409-419.	2	0	1	A	0	0		0	1	—	—	—	—	—	—	—		0	0	0	0	0	—	0	—
4	S	20	20.01	Ball, D. L., Thames, M. H., & Phelps, G. (2005). Content knowledge for teaching: What makes it special? Journal of Teacher Education, 59(5), 389-407.	1	0	1	A	0	0		0	0	0	0	0	1	0	0	—	2008	0	0	0	0	0	—	0	—
4	S	20	20.02	Beilock, S. L., Gunderson, E. A., Ramirez, G., & Levine, S. C. (2010). Female teachers' math anxiety affects girls' math achievement. Proceedings of the National Academy of Sciences, 107(5), 1860-1863.	1	0	1	A	0	0		0	0	0	0	0	0	0	0	—		0	0	0	0	0	—	0	—
4	S	20	20.03	Boaler, J. (2016). Mathematical Mindsets: Unleashing Students' Potential through Creative Math, Inspiring Messages and Innovative Teaching. Jossey-Bass.	2	0	1	B	0	0		0	0	0	0	0	0	—	—	0		1	0	0	0	—	0	0	—
4	S	20	20.04	Darling-Hammond, L. (2017). Teacher education around the world: What can we learn from international practice? European Journal of Teacher Education, 40(3), 291-309.	1	0	1	A	0	0		0	0	0	0	0	0	0	0	—		0	0	0	0	0	—	0	—
4	S	20	20.05	Desimone, L. M. (2011). A primer on effective professional development. Phi Delta Kappan, 92(6), 68-71.	1	0	0	A	0	0		0	0	0	0	0	0	0	0	—		0	0	0	0	0	—	0	—
4	S	20	20.06	Hattie, J. (2009). Visible Learning: A Synthesis of Over 800 Meta-Analyses Relating to Achievement. Routledge.	1	0	1	B	1	0		0	0	0	0	0	0	—	—	0		1	0	0	0	—	0	0	—
4	S	20	20.07	Ingersoll, R. M., Sirinides, P., & Dougherty, P. (2018). Leadership matters: Teachers' roles in improving schools. Educational Leadership, 76(2), 50-55.	1	0	0	A	0	0		0	0	0	0	1	0	1	1	—	Title has "in school decision making and school performance." American Educator 42(1), 13-39.	0	0	0	0	0	—	0	—
4	S	20	20.08	McLellan, R. (2018). How teachers who struggled with math can still help their students succeed. Education Week, 38(15), 22-23.	1	0	0	A	0	0		0	1	—	—	—	—	—	—	—		0	0	0	0	0	—	0	—
4	S	20	20.09	Mullis, I. V., Martin, M. O., Goh, S., & Cotter, K. (Eds.). (2017). TIMSS 2019 Encyclopedia: Education Policy and Curriculum in Mathematics and Science. TIMSS & PIRLS International Study Center.	1	0	1	B	0	0		0	0	0	1	0	1	—	—	0	2020. Editors (not authors) are D.L. Kelly, V.A.S. Centurino, M.O. Martin, & I.V.S. Mullis.	1	0	0	0	—	0	0	—
4	S	20	20.1	Schoenfeld, A. H. (2014). What makes for powerful classrooms, and how can we support teachers in creating them? A story of research and practice, productively intertwined. Educational Researcher, 43(8), 404-412.	1	0	1	A	0	0		0	0	0	0	0	0	0	0	—		0	0	0	0	0	—	0	—
4	S	20	20.11	Warren, C. A. (2018). Empathy, teacher dispositions, and preparation for culturally responsive pedagogy. Journal of Teacher Education, 69(2), 169-183.	1	0	1	A	0	0		0	0	0	0	0	0	0	0	—		0	0	0	0	0	—	0	—
4	S	20	20.12	Zhang, D., Ding, Y., & Xu, J. (2020). The importance of mathematics education in the 21st century. In The 21st Century Mathematics Education in China (pp. 1-7). Springer.	1	0	1	C	0	0		0	1	—	—	—	—	—	—	—	The book is real (2018) but the chapter is not.	0	0	0	0	0	0	0	—
4	S	21	21.01	Carrell, S. E., & West, J. E. (2010). Does professor quality matter? Evidence from random assignment of students to professors. Journal of Political Economy, 118(3), 409-432.	3	0	1	A	0	0		0	0	0	0	0	0	0	0	—		0	0	0	0	0	—	0	—
4	S	21	21.02	Johnson, T. D. (2003). Online student ratings: Will students respond? New Directions for Teaching and Learning, 2003(96), 49-59.	1	0	1	A	0	0		0	0	0	0	0	0	0	0	—		0	0	0	0	0	—	0	—
4	S	21	21.03	Marsh, H. W., & Roche, L. A. (1997). Making students' evaluations of teaching effectiveness effective: The critical issues of validity, bias, and utility. American Psychologist, 52(11), 1187-1197.	3	0	1	A	0	0		0	0	0	0	0	0	0	0	—		0	0	0	0	0	—	0	—
4	S	21	21.04	Spooren, P., Brockx, B., & Mortelmans, D. (2013). On the validity of student evaluation of teaching: The state of the art. Review of Educational Research, 83(4), 598-642.	2	0	1	A	0	0		0	0	0	0	0	0	0	0	—		0	0	0	0	0	—	0	—
4	S	21	21.05	Uttl, B., White, C. A., & Gonzalez, D. W. (2017). Meta-analysis of faculty's teaching effectiveness: Student evaluation of teaching ratings and student learning are not related. Studies in Educational Evaluation, 54, 22-42.	4	0	1	A	0	0		0	0	0	0	0	0	0	0	—		0	0	0	0	0	—	0	—
4	S	22	22.01	Birch, E. R., & Miller, P. W. (2017). The characteristics of gap year students and their tertiary academic outcomes. Economics of Education Review, 61, 110-120.	3	0	1	A	0	0		0	0	0	0	1	1	1	1	—	2007. Title has "gap-year" in single quotes. Economic Record 83(262), 329-344.	0	0	0	0	0	—	0	—
4	S	22	22.02	Heil, M. (2016). Gap year: How delaying college changes people in ways the world needs. Johns Hopkins University Press.	4	0	1	B	0	0		0	0	0	0	0	1	—	—	0	2013	0	0	0	0	—	0	0	—
4	S	22	22.03	Jones, A. (2017). Taking a gap year: The benefits of taking a year off before college. Journal of College Admissions, 236, 12-17.	4	0	1	A	0	0		1	1	—	—	—	—	—	—	—	There's a "Journal of College Admission" (singular), but no "Journal of College Admissions" (plural).	0	0	0	0	0	—	0	—
4	S	22	22.04	Martin, A. J. (2017). Gap year experiences among Australian high school students: Benefits, risks, and future policy implications. Australian Educational Researcher, 44(3), 283-301.	4	0	1	A	0	0		0	1	—	—	—	—	—	—	—		0	0	0	0	0	—	0	—
4	S	22	22.05	O'Shea, J. (2014). Delaying the academy: A gap year education. Studies in Higher Education, 39(7), 1102-1117.	4	0	1	A	0	0		0	0	0	0	0	1	1	1	—	2011. Teaching in Higher Education 16(5), 565-577.	0	0	0	0	0	—	0	—
4	S	23	23.01	Antonakis, J., Avolio, B. J., & Sivasubramaniam, N. (2003). Context and leadership: an examination of the nine-factor full-range leadership theory using the Multifactor Leadership Questionnaire. The Leadership Quarterly, 14(3), 261-295.	2	0	1	A	0	0		0	0	0	0	0	0	0	0	—		0	0	0	0	0	—	0	—
4	S	23	23.02	Bass, B. M. (1985). Leadership and performance beyond expectations. Free Press.	1	0	1	B	0	0		0	0	0	0	0	0	—	—	0		0	0	0	0	—	0	0	—
4	S	23	23.03	Bass, B. M., & Avolio, B. J. (1990). Developing transformational leadership: 1992 and beyond. Journal of European industrial training.	1	0	1	A	0	0		0	0	0	0	0	0	0	1	—	I've counted this as "Volume, issue, and/or pagination are incorrect," since the ChatGPT citation doesn't include that information.	1	0	0	0	1	—	0	—
4	S	23	23.04	Burns, J. M. (1978). Leadership. Harper & Row.	1	0	0	B	0	0		0	0	0	0	0	0	—	—	0		0	0	0	0	—	0	0	—
4	S	23	23.05	Eagly, A. H., & Carli, L. L. (2003). The female leadership advantage: An evaluation of the evidence. The Leadership Quarterly, 14(6), 807-834.	1	0	1	A	0	0		0	0	0	0	0	0	0	0	—		0	0	0	0	0	—	0	—
4	S	23	23.06	Eagly, A. H., & Carli, L. L. (2007). Through the labyrinth: The truth about how women become leaders. Harvard Business Press.	4	0	1	B	0	0		0	0	0	0	0	0	—	—	0		0	0	0	0	—	0	0	—
4	S	23	23.07	Eagly, A. H., Johannesen-Schmidt, M. C., & van Engen, M. L. (2003). Transformational, transactional, and laissez-faire leadership styles: a meta-analysis comparing women and men. Psychological bulletin, 129(4), 569-591.	3	0	1	A	1	0		0	0	0	0	0	0	0	0	—		1	0	0	0	0	—	0	—
4	S	23	23.08	Koenig, A. M., Eagly, A. H., Mitchell, A. A., & Ristikari, T. (2011). Are leader stereotypes masculine? A meta-analysis of three research paradigms. Psychological bulletin, 137(4), 616-642.	2	0	1	A	0	0		0	0	0	0	0	0	0	0	—		1	0	0	0	0	—	0	—
4	S	23	23.09	Mumford, M. D., Zaccaro, S. J., Harding, F. D., Jacobs, T. O., & Fleishman, E. A. (2000). Leadership skills for a changing world: Solving complex social problems. The Leadership Quarterly, 11(1), 11-35.	2	0	1	A	0	0		0	0	0	0	0	0	0	0	—		0	0	0	0	0	—	0	—
4	S	23	23.1	Rosener, J. B. (1990). Ways women lead. Harvard Business Review, 68(6), 119-125.	1	0	1	A	0	0		0	0	0	0	0	0	0	0	—		0	0	0	0	0	—	0	—
4	S	23	23.11	Sanchez-Hucles, J. V., & Davis, D. D. (2010). Women and women of color in leadership: Complexity, identity, and intersectionality. American Psychologist, 65(3), 171-181.	2	0	1	A	0	0		0	0	0	0	0	0	0	0	—		0	0	0	0	0	—	0	—
4	S	23	23.12	van Engen, M. L., van der Leeden, R., & Willemsen, T. M. (2001). Gender, context and leadership styles: A field study. Journal of Occupational and Organizational Psychology, 74(5), 581-598.	1	0	1	A	0	0		0	0	0	0	0	0	0	0	—		0	0	0	0	0	—	0	—
4	S	24	24.01	Brenner, R. (2015). Esteé Lauder: The Woman Behind the Cosmetics Empire. Forbes.	2	0	0	B	0	0		0	1	—	—	—	—	—	—	—		1	0	0	0	—	0	0	—
4	S	24	24.02	Bundles, A. L. (2001). On Her Own Ground: The Life and Times of Madam C.J. Walker. Scribner.	3	0	0	B	0	0		0	0	0	0	0	0	—	—	0		1	0	0	0	—	0	0	—
4	S	24	24.03	Brush, C. G., & Cooper, S. Y. (2012). Female Entrepreneurship and Economic Development: An International Perspective. Entrepreneurship & Regional Development, 24(1-2), 1-6.	3	0	1	A	0	0		0	0	0	0	0	0	0	0	—		1	0	0	0	0	—	0	—
4	S	24	24.04	Charles-Roux, E. (2005). Chanel and Her World. Vendome Press.	1	0	0	B	0	0		0	0	0	0	0	0	—	—	0		1	0	0	0	—	0	0	—
4	S	24	24.05	Garson, H. (2004). Oprah Winfrey: A Biography. Greenwood Press.	1	0	1	B	0	0		0	0	0	0	0	0	—	—	0		1	0	0	0	—	0	0	—
4	S	24	24.06	Gerson, R. M. (2011). Mary Kay Inc.: Building a Sustainable Business. In W. Lazonick (Ed.), Sustainable Prosperity in the New Economy? (pp. 143-171). W.E. Upjohn Institute.	1	0	1	C	0	0		0	1	—	—	—	—	—	—	—	The book is real (2009) but the chapter is not.	1	0	0	0	0	0	0	—
4	S	24	24.07	Illouz, E. (2003). Oprah Winfrey and the Glamour of Misery: An Essay on Popular Culture. Columbia University Press.	2	0	1	B	0	0		0	0	0	0	0	0	—	—	0		1	0	0	0	—	0	0	—
4	S	24	24.08	Madsbjerg, S., & Rasmussen, M. B. (2010). The Moment of Clarity: Using the Human Sciences to Solve Your Toughest Business Problems. Harvard Business Review Press.	2	0	1	B	0	0		0	0	0	0	0	1	—	—	0	2014	1	0	0	0	—	0	0	—
4	S	24	24.09	Peck, J. (2010). Constructions of Neoliberal Reason. Oxford University Press.	1	0	1	B	0	0		0	0	0	0	0	0	—	—	0		1	0	0	0	—	0	0	—
4	S	24	24.1	Rogers, M. (2012). You Can't Order Change: Lessons from Jim McNerney's Turnaround at Boeing. Portfolio.	1	0	0	B	0	0		0	1	—	—	—	—	—	—	—	There's a book with this title, but the author(s) are entirely different.	1	0	0	0	—	0	0	—
4	S	24	24.11	Sellers, P. (2009). Esteé Lauder: The Sweet Smell of Success. Fortune.	1	0	0	A	0	0		0	1	—	—	—	—	—	—	—	There's a documentary with this title and an article in GeniusU, but the author(s) are entirely different.	1	0	0	0	1	—	0	—
4	S	24	24.12	Wilson, E. (2009). Coco Chanel: The Legend and the Life. HarperCollins.	1	0	0	B	0	0		0	1	—	—	—	—	—	—	—	There's a book with this title, but the author(s) are entirely different.	1	0	0	0	—	0	0	—
4	S	25	25.01	Cane, P. (1999). Atiyah's Accidents, Compensation and the Law. London: Butterworths.	1	0	1	B	0	0		0	0	0	0	0	0	—	—	0		0	0	0	0	—	0	0	—
4	S	25	25.02	Dworkin, R. (2000). Sovereign Virtue: The Theory and Practice of Equality. Cambridge, MA: Harvard University Press.	1	0	1	B	0	0		0	0	0	0	0	0	—	—	0		1	0	0	0	—	0	0	—
4	S	25	25.03	Mullender, R. (2000). Teaching Torts: A New Approach. Legal Studies, 20(3), 378-398.	1	0	1	A	0	0		0	1	—	—	—	—	—	—	—		1	0	0	0	0	—	0	—
4	S	25	25.04	Nolan, D. (2001). The Effect of No-Fault Compensation on Personal Injury Litigation: A Comparative Study. Modern Law Review, 64(5), 646-672.	1	0	1	A	0	0		0	1	—	—	—	—	—	—	—		1	0	0	0	0	—	0	—
4	S	25	25.05	Palmer, G. (2003). Compensation for Incapacity: A Study of Law and Social Change in New Zealand and Australia. Oxford: Oxford University Press.	1	0	1	B	0	0		0	0	0	0	0	1	—	—	0	1979	1	0	0	0	—	0	0	—
4	S	25	25.06	Perry, S. (2004). The Moral Foundations of Tort Law. Iowa Law Review, 77(3), 449-514.	1	0	1	A	0	0		0	0	0	0	0	1	0	0	—	1992	1	0	0	0	0	—	0	—
4	S	25	25.07	Stapleton, J. (1998). The Golden Thread at the Heart of Tort Law: Protection from the Risk of Harm. Oxford Journal of Legal Studies, 18(3), 359-380.	1	0	1	A	0	0		0	0	0	0	1	1	1	1	—	2003. Title has "Protection of the vulnerable." Australian Bar Review 24(2), 135-148.	1	0	0	0	0	—	0	—
4	S	25	25.08	Wright, R. (2002). The Principles of Justice in Tort Law: From the Traditional Approach to the Modern Economic Analysis. Yale Law Journal, 111(2), 331-371.	1	0	1	A	0	0		0	1	—	—	—	—	—	—	—		1	0	0	0	0	—	0	—
4	S	26	26.01	Asaro, P. (2013). The labor of surveillance and bureaucratized killing: New subjectivities of military drone operators. Social Semiotics, 23(2), 196-224.	1	0	1	A	0	0		0	0	0	0	0	0	0	0	—		0	0	0	0	0	—	0	—
4	S	26	26.02	Byman, D. (2013). Why Drones Work: The Case for Washington's Weapon of Choice. Brookings Institution. Retrieved from https://www.brookings.edu/articles/why-drones-work-the-case-for-washingtons-weapon-of-choice/	1	0	1	B	0	0		0	0	0	0	0	0	—	—	0		1	0	0	0	—	0	1	1
4	S	26	26.03	Chow, B. G. (2015). ISR Integration in Counterinsurgency and Counterterrorism: The Role of UAVs. International Journal of Intelligence and CounterIntelligence, 28(2), 209-232.	1	0	1	A	0	0		0	1	—	—	—	—	—	—	—		1	0	0	0	0	—	0	—
4	S	26	26.04	Horowitz, M. C. (2018). The promise and peril of military applications of artificial intelligence. Bulletin of the Atomic Scientists, 74(3), 108-114.	1	0	1	A	0	0		0	0	0	0	0	0	0	1	—	This article is in the online version of the Bulletin. It has no volume/issue/page numbers.	0	0	0	0	0	—	0	—
4	S	26	26.05	Horowitz, M. C., & Fuhrmann, M. (2015). Drones and Support for the Use of Force. Journal of Conflict Resolution, 61(9), 1874-1903.	1	0	1	A	0	0		0	1	—	—	—	—	—	—	—	There's a book with this title, but the author(s) are entirely different.	1	0	0	0	0	—	0	—
4	S	26	26.06	Karaca, Y. (2019). Unmanned Aerial Vehicle Swarm Operations: The Promise and the Reality. Defense & Security Analysis, 35(3), 266-286.	1	0	1	A	0	0		0	1	—	—	—	—	—	—	—		1	0	0	0	0	—	0	—
4	S	26	26.07	Kreps, S. (2014). Flying under the radar: A study of public attitudes towards unmanned aerial vehicles. Research & Politics, 1(1), 1-7.	2	0	1	A	0	0		0	0	0	0	0	0	0	0	—		0	0	0	0	0	—	0	—
4	S	26	26.08	Roff, H. M. (2020). The Frame Problem: The AI "Value-Alignment Problem" Has an Equally Important Analogue in Human-Operated Systems. Proceedings of the 2020 AAAI/ACM Conference on AI, Ethics, and Society, 184-190.	1	0	1	C	0	0		0	1	—	—	—	—	—	—	—	The Proceedings are real but the chapter is not.	1	0	0	0	0	0	0	—
4	S	26	26.09	Scharre, P. (2018). Army of None: Autonomous Weapons and the Future of War. W. W. Norton & Company.	2	0	0	B	0	0		0	0	0	0	0	0	—	—	0		1	0	0	0	—	0	0	—
4	S	26	26.1	Singer, P. W. (2009). Wired for War: The Robotics Revolution and Conflict in the 21st Century. Penguin Books.	1	0	0	B	0	0		0	0	0	0	0	0	—	—	0		1	0	0	0	—	0	0	—
4	S	26	26.11	Walsh, J. I. (2013). The Effectiveness of Drone Strikes in Counterinsurgency and Counterterrorism Campaigns. Strategic Studies Institute, U.S. Army War College.	1	0	1	B	0	0		0	0	0	0	0	0	—	—	0		1	0	0	0	—	0	0	—
4	S	26	26.12	Whittle, R. (2014). The Dream Machine: The Untold History of the Notorious V-22 Osprey. Simon & Schuster.	1	0	0	B	0	0		0	0	0	0	0	0	—	—	0		1	0	0	0	—	0	0	—
4	S	27	27.01	Arntz, M., Gregory, T., & Zierahn, U. (2016). The risk of automation for jobs in OECD countries: A comparative analysis. OECD Social, Employment, and Migration Working Papers, No. 189.	2	0	1	B	0	0		0	0	0	0	0	0	—	—	0		0	0	0	0	—	0	0	—
4	S	27	27.02	Autor, D. (2015). Why are there still so many jobs? The history and future of workplace automation. Journal of Economic Perspectives, 29(3), 3-30.	1	0	1	A	0	0		0	0	0	0	0	0	0	0	—		0	0	0	0	0	—	0	—
4	S	27	27.03	Bessen, J. (2019). AI and jobs: The role of demand. NBER Working Paper No. 24235.	2	0	1	B	0	0		0	0	0	0	0	1	—	—	0	2018	0	0	0	0	—	0	0	—
4	S	27	27.04	Brynjolfsson, E., & McAfee, A. (2014). The second machine age: Work, progress, and prosperity in a time of brilliant technologies. W. W. Norton & Company.	2	0	0	B	0	0		0	0	0	0	0	0	—	—	0		0	0	0	0	—	0	0	—
4	S	27	27.05	Chui, M., Manyika, J., & Miremadi, M. (2016). Where machines could replace humans—and where they can’t (yet). McKinsey Quarterly.	2	0	1	A	0	0		0	0	0	0	0	0	0	1	—	I've counted this as "Volume, issue, and/or pagination are incorrect," since the ChatGPT citation doesn't include that information.	0	0	0	0	1	—	0	—
4	S	27	27.06	Frey, C. B., & Osborne, M. A. (2017). The future of employment: How susceptible are jobs to computerisation? Technological Forecasting and Social Change, 114, 254-280.	3	0	1	A	1	0		0	0	0	0	0	0	0	0	—		0	0	0	0	0	—	0	—
4	S	27	27.07	Schwab, K. (2016). The fourth industrial revolution. World Economic Forum.	1	0	1	B	0	0		0	0	0	0	0	0	—	—	0		0	0	0	0	—	0	0	—
4	S	27	27.08	Stiglitz, J. E. (2019). People, power, and profits: Progressive capitalism for an age of discontent. W. W. Norton & Company.	1	0	0	B	0	0		0	0	0	0	0	0	—	—	0		0	0	0	0	—	0	0	—
4	S	27	27.09	World Economic Forum. (2018). The future of jobs report 2018.	1	0	1	B	0	0		0	0	0	0	0	0	—	—	0		0	0	0	0	—	0	0	—
4	S	28	28.01	Anderson, R., & Evans, L. (2010). Vehicle Safety and Occupant Protection: Regulatory Strategies in the United States. Accident Analysis & Prevention, 42(6), 1718-1724.	1	0	1	A	0	0		0	1	—	—	—	—	—	—	—		1	0	0	0	0	—	0	—
4	S	28	28.02	Borenstein, S. (2014). The Private and Public Economics of Renewable Electricity Generation. Journal of Economic Perspectives, 26(1), 67-92.	2	0	1	A	0	0		0	0	0	0	0	1	0	0	—	2012	1	0	0	0	0	—	0	—
4	S	28	28.03	Levine, H. G., & Reinarman, C. (1991). From Prohibition to Regulation: Lessons from Alcohol Policy for Drug Policy. The Milbank Quarterly, 69(3), 461-494.	3	0	1	A	0	0		0	0	0	0	0	0	0	0	—		1	0	0	0	0	—	0	—
4	S	28	28.04	Reed, D. S. (2001). Airbag Development and Performance in 35 Mph Frontal Crash Tests. Proceedings of the 2001 ESV Conference, Paper No. 01-S8-O-263.	2	0	1	C	0	0		0	1	—	—	—	—	—	—	—	The Proceedings are real but the chapter is not.	1	0	0	0	0	0	0	—
4	S	28	28.05	Thornton, M. (1991). Alcohol Prohibition Was a Failure. Policy Analysis, No. 157. Cato Institute.	2	0	1	B	0	0		0	0	0	0	0	0	—	—	0		1	0	0	0	—	0	0	—
4	S	28	28.06	Viscusi, W. K., & Aldy, J. E. (2003). The Value of a Statistical Life: A Critical Review of Market Estimates Throughout the World. Journal of Risk and Uncertainty, 27(1), 5-76.	1	0	1	A	0	0		0	0	0	0	0	0	0	0	—		1	0	0	0	0	—	0	—
4	S	29	29.01	Bray, S. R., Law, J., & Foyle, J. (2000). The effects of competition location on individual athlete performance and psychological states. Journal of Sport Behavior, 23(3), 222-232.	1	0	1	A	0	0		0	0	0	1	1	1	1	1	—	S.R. Bray & K.A. Martin. 2003. Title has "effect," not "effects." Psychology of Sport and Exercise 4(2), 117-123.	0	0	0	0	0	—	0	—
4	S	29	29.02	Courneya, K. S., & Carron, A. V. (1992). The home advantage in sport competitions: A literature review. Journal of Sport and Exercise Psychology, 14(1), 13-27.	2	0	1	A	0	0		0	0	0	0	0	0	0	0	—		0	0	0	0	0	—	0	—
4	S	29	29.03	Dawson, P., & Dobson, S. (2010). The influence of social pressure and nationality on public officials: Evidence from the English Premier League. Journal of Sports Economics, 11(1), 111-125.	1	0	1	A	0	0		0	1	—	—	—	—	—	—	—		0	0	0	0	0	—	0	—
4	S	29	29.04	Goumas, C. (2014). Home advantage and referee bias in European football. European Journal of Sport Science, 14(sup1), S243-S249.	1	0	1	A	0	0		0	0	0	0	0	0	0	0	—		0	0	0	0	0	—	0	—
4	S	29	29.05	Jones, M. V., Bray, S. R., & Olivier, S. (2005). Game location effects in professional soccer: A case for emphasis on psychological factors. Journal of Sports Sciences, 23(4), 387-398.	1	0	1	A	0	0		0	1	—	—	—	—	—	—	—	An article with a very similar title appeared in the International Journal of Performance Analysis in Sport in 2005, but the author(s) are entirely different.	0	0	0	0	0	—	0	—
4	S	29	29.06	Nevill, A. M., Newell, S. M., & Gale, S. (1996). Factors associated with home advantage in English and Scottish soccer matches. Journal of Sports Sciences, 14(2), 181-186.	2	0	1	A	0	0		0	0	0	0	0	0	0	0	—		0	0	0	0	0	—	0	—
4	S	29	29.07	Polman, R., Borkoles, E., & Nicholls, A. R. (2008). Type D personality, stress, and symptoms of burnout: The mediating effects of coping and social support. British Journal of Health Psychology, 13(3), 467-480.	1	0	1	A	0	0		0	0	0	0	1	1	0	1	—	2010. Title has "The influence of avoidance coping and social support." Vol. 15(3), 681-696.	0	0	0	0	0	—	0	—
4	S	29	29.08	Ponzo, M., & Scoppa, V. (2018). Does the home advantage depend on the crowd support? Evidence from same-stadium derbies. Journal of Sports Economics, 19(4), 562-582.	1	0	1	A	0	0		0	0	0	0	0	0	0	0	—		0	0	0	0	0	—	0	—
4	S	29	29.09	Reade, J. J., Schreyer, D., & Singleton, C. (2020). Echoes: what happens when football is played behind closed doors? University of Reading Department of Economics Discussion Papers, 2019(1).	1	0	1	B	0	0		0	0	0	0	0	0	—	—	0		0	0	0	0	—	0	0	—
4	S	29	29.1	Unkelbach, C., & Memmert, D. (2010). Crowd noise as a cue in referee decisions contributes to the home advantage. Journal of Sport & Exercise Psychology, 32(4), 483-498.	1	0	1	A	0	0		0	0	0	0	0	0	0	0	—		0	0	0	0	0	—	0	—
4	S	29	29.11	Wann, D. L., Waddill, P. J., & Dunham, M. D. (2011). Investigating the causal relationship between sport team identification and psychological well-being: A longitudinal analysis. International Journal of Sport and Exercise Psychology, 9(2), 173-186.	1	0	1	A	0	0		0	1	—	—	—	—	—	—	—		0	0	0	0	0	—	0	—
4	S	29	29.12	Wolfson, S., & Neave, N. (2004). Preparing for home and away matches. Insight, 7(1), 43-46.	1	0	1	A	0	0		0	0	0	0	0	0	0	1	—	Vol. 2(8), 43-46.	0	0	0	0	0	—	0	—
4	S	30	30.01	Alpers, P., & Wilson, M. (2013). Gun-related deaths: How Australia stepped off "the American path." The Annals of the American Academy of Political and Social Science, 582(1), 61-75.	3	0	1	A	0	0		0	0	0	1	0	0	1	1	—	S. Chapman & P. Alpers. Annals of Internal Medicine 158(10), 770-771.	0	0	0	0	0	—	0	—
4	S	30	30.02	Anglemyer, A., Horvath, T., & Rutherford, G. (2014). The accessibility of firearms and risk for suicide and homicide victimization among household members: A systematic review and meta-analysis. Annals of Internal Medicine, 160(2), 101-110.	1	0	1	A	0	0		0	0	0	0	0	0	0	0	—		0	0	0	0	0	—	0	—
4	S	30	30.03	Cook, P. J., & Goss, K. A. (2014). The gun debate: What everyone needs to know. Oxford University Press.	2	0	1	B	0	0		0	0	0	0	0	0	—	—	0		0	0	0	0	—	0	0	—
4	S	30	30.04	Hemenway, D., & Solnick, S. J. (2015). The epidemiology of self-defense gun use: Evidence from the National Crime Victimization Surveys 2007-2011. Preventive Medicine, 79, 22-27.	2	0	1	A	0	0		0	0	0	0	0	0	0	0	—		0	0	0	0	0	—	0	—
4	S	30	30.05	Hepburn, L., Miller, M., Azrael, D., & Hemenway, D. (2007). The US gun stock: Results from the 2004 national firearms survey. Injury Prevention, 13(1), 15-19.	1	0	1	A	0	0		0	0	0	0	0	0	0	0	—		0	0	0	0	0	—	0	—
4	S	30	30.06	Kalesan, B., Mobily, M. E., Keiser, O., Fagan, J. A., & Galea, S. (2016). Firearm legislation and firearm mortality in the USA: A cross-sectional, state-level study. The Lancet, 387(10030), 1847-1855.	1	0	1	A	0	0		0	0	0	0	0	0	0	0	—		0	0	0	0	0	—	0	—
4	S	30	30.07	Karp, A. (2018). Estimating global civilian-held firearms numbers. Small Arms Survey. Retrieved from http://www.smallarmssurvey.org/fileadmin/docs/T-Briefing-Papers/SAS-BP-Civilian-Firearms-Numbers.pdf	2	0	1	W	0	0		0	0	0	0	0	0	0	—	0		0	0	0	0	—	0	1	1
4	S	30	30.08	Leigh, A., & Neill, C. (2010). Do gun buybacks save lives? Evidence from panel data. American Law and Economics Review, 12(2), 509-557.	1	0	1	A	0	0		0	0	0	0	0	0	0	0	—		0	0	0	0	0	—	0	—
4	S	30	30.09	Miller, M., & Hemenway, D. (2008). Guns and suicide in the United States. New England Journal of Medicine, 359(10), 989-991.	1	0	1	A	0	0		0	0	0	0	0	0	0	0	—		0	0	0	0	0	—	0	—
4	S	30	30.1	United Nations Office on Drugs and Crime (UNODC). (n.d.). Homicide statistics. Retrieved from https://data.unodc.org	0	1	1	W	0	0		0	0	0	0	1	0	0	—	0	Title is "Intentional homicide," but it's clear that this is the same work.	0	0	0	0	—	0	1	1
4	S	30	30.11	World Health Organization (WHO). (n.d.). Preventing suicide: A global imperative. Retrieved from https://www.who.int/mental_health/suicide-prevention/world_report_2014/en/	0	1	1	W	0	0		0	0	0	0	0	0	0	—	0		0	0	0	0	—	0	1	0
4	S	31	31.01	Anderson, C. A., Shibuya, A., Ihori, N., Swing, E. L., Bushman, B. J., Sakamoto, A., … & Saleem, M. (2010). Violent video game effects on aggression, empathy, and prosocial behavior in Eastern and Western countries: a meta-analytic review. Psychological Bulletin, 136(2), 151-173.	2	0	1	A	0	0		0	0	0	0	0	0	0	0	—		0	0	0	0	0	—	0	—
4	S	31	31.02	Barlett, C. P., Harris, R. J., & Baldassaro, R. (2009). Longer you play, the more hostile you feel: Examination of first person shooter video games and aggression during video game play. Aggressive Behavior, 35(6), 539-546.	1	0	1	A	0	0		0	0	0	0	0	1	0	1	—	2007. Vol. 33(6), 486-497.	0	0	0	0	0	—	0	—
4	S	31	31.03	Bushman, B. J., & Huesmann, L. R. (2006). Short-term and long-term effects of violent media on aggression in children and adults. Archives of Pediatrics & Adolescent Medicine, 160(4), 348-352.	1	0	1	A	0	0		0	0	0	0	0	0	0	0	—		0	0	0	0	0	—	0	—
4	S	31	31.04	Carnagey, N. L., Anderson, C. A., & Bushman, B. J. (2007). The effect of video game violence on physiological desensitization to real-life violence. Journal of Experimental Social Psychology, 43(3), 489-496.	1	0	1	A	0	0		0	0	0	0	0	0	0	0	—		0	0	0	0	0	—	0	—
4	S	31	31.05	Ferguson, C. J. (2007). Evidence for publication bias in video game violence effects literature: A meta-analytic review. Aggression and Violent Behavior, 12(4), 470-482.	1	0	1	A	0	0		0	0	0	0	0	0	0	0	—		0	0	0	0	0	—	0	—
4	S	31	31.06	Ferguson, C. J. (2009). An effect size primer: A guide for clinicians and researchers. Professional Psychology: Research and Practice, 40(5), 532-538.	1	0	1	A	0	0		0	0	0	0	0	0	0	0	—		0	0	0	0	0	—	0	—
4	S	31	31.07	Gentile, D. A., Anderson, C. A., Yukawa, S., Ihori, N., Saleem, M., Ming, L. K., … & Sakamoto, A. (2009). The effects of prosocial video games on prosocial behaviors: International evidence from correlational, longitudinal, and experimental studies. Personality and Social Psychology Bulletin, 35(6), 752-763.	1	0	1	A	0	0		0	0	0	0	0	0	0	0	—		0	0	0	0	0	—	0	—
4	S	31	31.08	Gentile, D. A., Lynch, P. J., Linder, J. R., & Walsh, D. A. (2011). The effects of violent video game habits on adolescent hostility, aggressive behaviors, and school performance. Journal of Adolescence, 27(1), 5-22.	1	0	1	A	0	0		0	0	0	0	0	1	0	0	—	2004	0	0	0	0	0	—	0	—
4	S	31	31.09	Green, C. S., & Bavelier, D. (2003). Action video game modifies visual selective attention. Nature, 423(6939), 534-537.	1	0	1	A	0	0		0	0	0	0	0	0	0	0	—		0	0	0	0	0	—	0	—
4	S	31	31.1	Markey, P. M., & Markey, C. N. (2010). Vulnerability to violent video games: A review and integration of personality research. Review of General Psychology, 14(2), 82-91.	1	0	1	A	0	0		0	0	0	0	0	0	0	0	—		0	0	0	0	0	—	0	—
4	S	32	32.01	Ariel, B., Sutherland, A., Henstock, D., Young, J., Drover, P., Sykes, J., … & Henderson, R. (2016). Report: Increases in police use of force in the presence of body-worn cameras are driven by officer discretion: a protocol-based subgroup analysis of ten randomized experiments. Journal of Experimental Criminology, 12(3), 453-463.	1	0	1	A	0	0		0	0	0	0	0	0	0	0	—		0	0	0	0	0	—	0	—
4	S	32	32.02	Chaney, C., & Robertson, R. V. (2013). Racism and police brutality in America. Journal of African American Studies, 17(4), 480-505.	1	0	1	A	0	0		0	0	0	0	0	0	0	0	—		0	0	0	0	0	—	0	—
4	S	32	32.03	Cochrane, R. E., Tett, R. P., & Vandecreek, L. (2003). Psychological testing and the selection of police officers: A national survey. Criminal Justice and Behavior, 30(5), 511-537.	1	0	1	A	0	0		0	0	0	0	0	0	0	0	—		0	0	0	0	0	—	0	—
4	S	32	32.04	Engel, R. S., McManus, H. D., & Herold, T. D. (2020). Does de-escalation training work? A systematic review and call for evidence in police use-of-force reform. Criminology & Public Policy, 19(3), 721-759.	1	0	1	A	0	0		0	0	0	0	0	0	0	0	—		0	0	0	0	0	—	0	—
4	S	32	32.05	Fridell, L., Lim, H., & Lee, H. (2017). The impact of crisis intervention team (CIT) training for law enforcement officers: A systematic review. Journal of Crime and Justice, 40(4), 462-479.	1	0	1	A	0	0		0	1	—	—	—	—	—	—	—		0	0	0	0	0	—	0	—
4	S	32	32.06	Goff, P. A., Lloyd, T., Geller, A., Raphael, S., & Glaser, J. (2016). The science of justice: Race, arrests, and police use of force. Center for Policing Equity.	1	0	1	B	0	0		0	0	0	0	0	0	—	—	0		0	0	0	0	—	0	0	—
4	S	32	32.07	Nix, J., & Wolfe, S. E. (2017). The impact of negative publicity on police self-legitimacy. Justice Quarterly, 34(1), 84-108.	1	0	1	A	0	0		0	0	0	0	0	0	0	0	—		0	0	0	0	0	—	0	—
4	S	32	32.08	Planty, M., Strom, K. J., & Smith, E. L. (2016). The nature and extent of police use of force in encounters with people with behavioral health disorders. International Journal of Law and Psychiatry, 49, 138-147.	1	0	1	A	0	0		0	1	—	—	—	—	—	—	—	An article with this title appeared in the International Journal of Law and Psychiatry in 2017, but the author(s) are entirely different.	0	0	0	0	0	—	0	—
4	S	32	32.09	Rahr, S., & Rice, S. K. (2015). From warriors to guardians: Recommitting American police culture to democratic ideals. New Perspectives in Policing Bulletin. Washington, DC: U.S. Department of Justice, National Institute of Justice.	1	0	1	B	0	0		0	0	0	0	0	0	—	—	0		0	0	0	0	—	0	0	—
4	S	32	32.1	Shjarback, J. A., Pyrooz, D. C., Wolfe, S. E., & Decker, S. H. (2017). De-policing and crime in the wake of Ferguson: Racialized changes in the quantity and quality of policing among Missouri police departments. Journal of Criminal Justice, 50, 42-52.	1	0	1	A	0	0		0	0	0	0	0	0	0	0	—		0	0	0	0	0	—	0	—
4	S	32	32.11	Terrill, W., & Ingram, J. R. (2016). Citizen complaints against the police: An eight city examination. Police Quarterly, 19(2), 150-179.	1	0	1	A	0	0		0	0	0	0	0	0	0	0	—		0	0	0	0	0	—	0	—
4	S	32	32.12	Walker, S., Spohn, C., & DeLone, M. (2018). The color of justice: Race, ethnicity, and crime in America. Cengage Learning.	1	0	1	B	0	0		0	0	0	0	0	0	—	—	0		0	0	0	0	—	0	0	—
4	S	32	32.13	White, M. D. (2016). The recent history of police-community relations and implications for the future. Criminology & Public Policy, 15(1), 121-130.	1	0	1	A	0	0		0	1	—	—	—	—	—	—	—		0	0	0	0	0	—	0	—
4	S	33	33.01	Asal, V., Brown, M. A., & Dalton, A. L. (2012). Why Split the Difference? Determining the Impact of Successful and Failed Assassination Attempts on Targeted Leaders. Foreign Policy Analysis, 8(3), 331-344.	2	0	1	A	0	0		0	1	—	—	—	—	—	—	—		1	0	0	0	0	—	0	—
4	S	33	33.02	Daxecker, U. (2017). Dirty Hands: Government involvement in political assassination attempts. Terrorism and Political Violence, 29(1), 126-147.	1	0	1	A	0	0		0	1	—	—	—	—	—	—	—		0	0	0	0	0	—	0	—
4	S	33	33.03	Fein, H. (1997). Assassinations and the Succession to Power: Lessons from Micro-History. In C. F. Hermann (Ed.), Violent Conflict in the 21st Century: Causes, Instruments & Mitigation (pp. 221-236). American Behavioral Scientist, 40(4).	1	0	1	C	0	0		0	1	—	—	—	—	—	—	—	It's not clear whether the citation is to a chapter or an article. I've counted it as a chapter. The book (and the journal) are real but the chapter/article is not.	1	0	0	0	0	1	0	—
4	S	33	33.04	Jones, B. F., & Olken, B. A. (2009). Hit or Miss? The Effect of Assassinations on Institutions and War. American Economic Journal: Macroeconomics, 1(2), 55-87.	1	0	1	A	0	0		0	0	0	0	0	0	0	0	—		1	0	0	0	0	—	0	—
4	S	33	33.05	McCauley, C., & Moskalenko, S. (2011). Friction: How Radicalization Happens to Them and Us. Oxford University Press.	1	0	1	B	0	0		0	0	0	0	0	0	—	—	0		1	0	0	0	—	0	0	—
4	S	33	33.06	Pape, R. A. (2005). Dying to Win: The Strategic Logic of Suicide Terrorism. Random House.	1	0	0	B	0	0		0	0	0	0	0	0	—	—	0		1	0	0	0	—	0	0	—
4	N	34	34.01	Cullinan, M. P., & Ford, P. J. (2013). The relationship between periodontal disease and systemic health: An overview. Periodontology 2000, 62(1), 7-9. https://doi.org/10.1111/j.1600-0757.2012.00460.x	1	0	1	A	0	0		0	1	—	—	—	—	—	—	—		0	0	0	0	0	—	1	—
4	N	34	34.02	Glick, M., & Greenberg, B. L. (2005). The potential role of dentists in identifying patients' risk of experiencing coronary heart disease events. Journal of the American Dental Association, 136(11), 1541-1546. https://doi.org/10.14219/jada.archive.2005.0096	1	0	1	A	0	0		0	0	0	0	0	0	0	0	—		0	0	0	0	0	—	1	0
4	N	34	34.03	Lockhart, P. B., Bolger, A. F., Papapanou, P. N., Osinbowale, O., Trevisan, M., Levison, M. E., … & Baddour, L. M. (2008). Periodontal disease and atherosclerotic vascular disease: Does the evidence support an independent association? A scientific statement from the American Heart Association. Circulation, 125(20), 2520-2544. https://doi.org/10.1161/CIR.0b013e31825719f3	1	0	1	A	0	0		0	0	0	0	0	0	0	0	—		0	0	0	0	0	—	1	1
4	N	34	34.04	Naito, M., Suzukamo, Y., Nakayama, T., Hamajima, N., & Fukuhara, S. (2010). Linguistic adaptation and validation of the General Oral Health Assessment Index (GOHAI) in an elderly Japanese population. Journal of Public Health Dentistry, 66(4), 273-275. https://doi.org/10.1111/j.1752-7325.2006.tb02578.x	1	0	1	A	0	0		0	0	0	0	0	1	0	0	—	2006	0	0	0	0	0	—	1	0
4	N	34	34.05	Peres, M. A., Macpherson, L. M. D., Weyant, R. J., Daly, B., Venturelli, R., Mathur, M. R., … & Watt, R. G. (2018). Oral diseases: A global public health challenge. The Lancet, 394(10194), 249-260. https://doi.org/10.1016/S0140-6736(19)31146-8	1	0	1	A	0	0		0	0	0	0	0	1	0	0	—	2019	0	0	0	0	0	—	1	1
4	N	34	34.06	Petersen, P. E., & Ogawa, H. (2012). The global burden of periodontal disease: Towards integration with chronic disease prevention and control. Periodontology 2000, 60(1), 15-39. https://doi.org/10.1111/j.1600-0757.2011.00425.x	1	0	1	A	0	0		0	0	0	0	0	0	0	0	—		0	0	0	0	0	—	1	1
4	N	34	34.07	Pihlstrom, B. L., Michalowicz, B. S., & Johnson, N. W. (2005). Periodontal diseases. The Lancet, 366(9499), 1809-1820. https://doi.org/10.1016/S0140-6736(05)67728-8	1	0	1	A	0	0		0	0	0	0	0	0	0	0	—		0	0	0	0	0	—	1	1
4	N	34	34.08	Reisine, S. T., & Miller, P. (1985). The relationship of dental and oral health to general health. Health Services Research, 20(5), 595-612. Retrieved from https://www.ncbi.nlm.nih.gov/pmc/articles/PMC1069123/	1	0	1	A	0	0		0	1	—	—	—	—	—	—	—		0	0	0	0	0	—	1	—
4	N	34	34.09	Sheiham, A., & Watt, R. G. (2000). The common risk factor approach: A rational basis for promoting oral health. Community Dentistry and Oral Epidemiology, 28(6), 399-406. https://doi.org/10.1034/j.1600-0528.2000.028006399.x	1	0	1	A	0	0		0	0	0	0	0	0	0	0	—		0	0	0	0	0	—	1	1
4	N	34	34.1	Sischo, L., & Broder, H. L. (2011). Oral health-related quality of life: What, why, how, and future implications. Journal of Dental Research, 90(11), 1264-1270. https://doi.org/10.1177/0022034511399918	1	0	1	A	0	0		0	0	0	0	0	0	0	0	—		0	0	0	0	0	—	1	1
4	N	34	34.11	Slade, G. D. (1997). Derivation and validation of a short-form oral health impact profile. Community Dentistry and Oral Epidemiology, 25(4), 284-290. https://doi.org/10.1111/j.1600-0528.1997.tb00941.x	1	0	1	A	0	0		0	0	0	0	0	0	0	0	—		0	0	0	0	0	—	1	1
4	N	35	35.01	Baker, R. R., Pereira da Silva, J. R., & Smith, G. (2004). The effect of tobacco ingredients on smoke chemistry, Part I: flavourings and additives. Food and Chemical Toxicology, 42 Suppl, S3-37.	1	0	1	A	0	0		0	0	0	0	0	0	0	0	—		1	0	0	0	0	—	0	—
4	N	35	35.02	Barrington-Trimis, J. L., Urman, R., Berhane, K., Unger, J. B., Cruz, T. B., Pentz, M. A., … & McConnell, R. (2016). E-cigarettes and future cigarette use. Pediatrics, 138(1), e20160379.	1	0	1	A	0	0		0	0	0	0	0	0	0	0	—		0	0	0	0	0	—	0	—
4	N	35	35.03	Benowitz, N. L., & Fraiman, J. B. (2017). Cardiovascular effects of electronic cigarettes. Nature Reviews Cardiology, 14(8), 447-456.	1	0	1	A	0	0		0	0	0	0	0	0	0	0	—		0	0	0	0	0	—	0	—
4	N	35	35.04	Bhatta, D. N., & Glantz, S. A. (2019). Electronic cigarette use and myocardial infarction among adults in the US population assessment of tobacco and health. Journal of the American Heart Association, 8(12), e012317.	3	0	1	A	0	0		0	0	0	0	0	0	0	0	—		0	0	0	0	0	—	0	—
4	N	35	35.05	Goniewicz, M. L., Knysak, J., Gawron, M., Kosmider, L., Sobczak, A., Kurek, J., … & Benowitz, N. (2014). Levels of selected carcinogens and toxicants in vapour from electronic cigarettes. Tobacco Control, 23(2), 133-139.	1	0	1	A	0	0		0	0	0	0	0	0	0	0	—		0	0	0	0	0	—	0	—
4	N	35	35.06	Goniewicz, M. L., Gawron, M., Smith, D. M., Peng, M., Jacob, P., & Benowitz, N. L. (2017). Exposure to nicotine and selected toxicants in cigarette smokers who switched to electronic cigarettes: a longitudinal within-subjects observational study. Nicotine & Tobacco Research, 19(2), 160-167.	2	0	1	A	0	0		0	0	0	0	0	0	0	0	—		1	0	0	0	0	—	0	—
4	N	35	35.07	Hajek, P., Etter, J. F., Benowitz, N., Eissenberg, T., & McRobbie, H. (2014). Electronic cigarettes: review of use, content, safety, effects on smokers and potential for harm and benefit. Addiction, 109(11), 1801-1810.	1	0	1	A	0	0		0	0	0	0	0	0	0	0	—		1	0	0	0	0	—	0	—
4	N	35	35.08	Hajek, P., Phillips-Waller, A., Przulj, D., Pesola, F., Myers Smith, K., Bisal, N., … & Ross, L. (2019). A randomized trial of e-cigarettes versus nicotine-replacement therapy. New England Journal of Medicine, 380(7), 629-637.	1	0	1	A	0	0		0	0	0	1	0	0	0	0	—	Final author is H.J. McRobbie.	0	0	0	0	0	—	0	—
4	N	35	35.09	U.S. Department of Health and Human Services. (2014). The health consequences of smoking—50 years of progress: a report of the Surgeon General. Atlanta, GA: U.S. Department of Health and Human Services, Centers for Disease Control and Control and Prevention, National Center for Chronic Disease Prevention and Health Promotion, Office on Smoking and Health.	3	0	1	B	0	0		0	0	0	0	0	0	—	—	0		1	0	0	0	—	0	0	—
4	N	35	35.1	Zhu, S. H., Sun, J. Y., Bonnevie, E., Cummins, S. E., Gamst, A., Yin, L., & Lee, M. (2014). Four hundred and sixty brands of e-cigarettes and counting: implications for product regulation. Tobacco Control, 23(Suppl 3), iii3-iii9.	1	0	1	A	0	0		0	0	0	0	0	0	0	0	—		1	0	0	0	0	—	0	—
4	N	36	36.01	Alattar, M., Harrington, J. J., Mitchell, C. M., & Sloane, P. (2017). Sleep disorders, work productivity, and healthcare resource utilization: A comparative analysis. Journal of Occupational and Environmental Medicine, 59(12), 1147-1154.	1	0	1	A	0	0		0	1	—	—	—	—	—	—	—		0	0	0	0	0	—	0	—
4	N	36	36.02	Barnes, C. M., & Watson, N. F. (2019). Why healthy sleep is good for business. Sleep Medicine Reviews, 47, 112-118.	1	0	1	A	0	0		0	0	0	0	0	0	0	0	—		0	0	0	0	0	—	0	—
4	N	36	36.03	Grandner, M. A., & Chakravorty, S. (2017). Insomnia in primary care: Misreported, mishandled, and just plain missed. Journal of Clinical Sleep Medicine, 13(8), 937-939.	1	0	1	A	0	0		0	0	0	0	0	0	0	0	—		0	0	0	0	0	—	0	—
4	N	36	36.04	Kessler, R. C., Berglund, P. A., Coulouvrat, C., Hajak, G., Roth, T., Shahly, V., … & Walsh, J. K. (2011). Insomnia and the performance of US workers: Results from the America Insomnia Survey. Sleep, 34(9), 1161-1171.	4	0	1	A	0	0		0	0	0	0	0	0	0	0	—		0	0	0	0	0	—	0	—
4	N	36	36.05	Leger, D., Guilleminault, C., Bader, G., Lévy, E., & Paillard, M. (2008). Medical and socio-professional impact of insomnia. Sleep, 25(6), 625-629.	3	0	1	A	0	0		0	0	0	0	0	0	0	0	—		0	0	0	0	0	—	0	—
4	N	36	36.06	Medic, G., Wille, M., & Hemels, M. E. (2017). Short- and long-term health consequences of sleep disruption. Nature and Science of Sleep, 9, 151-161.	1	0	1	A	0	0		0	0	0	0	0	0	0	0	—		0	0	0	0	0	—	0	—
4	N	36	36.07	Qaseem, A., Kansagara, D., Forciea, M. A., Cooke, M., & Denberg, T. D. (2017). Management of chronic insomnia disorder in adults: A clinical practice guideline from the American College of Physicians. Annals of Internal Medicine, 165(2), 125-133.	2	0	1	A	0	0		0	0	0	0	0	1	0	0	—	2016	0	0	0	0	0	—	0	—
4	N	36	36.08	Rajaratnam, S. M., Barger, L. K., Lockley, S. W., Shea, S. A., Wang, W., Landrigan, C. P., … & Czeisler, C. A. (2011). Sleep disorders, health, and safety in police officers. JAMA, 306(23), 2567-2578.	3	0	1	A	0	0		0	0	0	0	0	0	0	0	—		0	0	0	0	0	—	0	—
4	N	36	36.09	Swanson, L. M., Arnedt, J. T., Rosekind, M. R., Belenky, G., Balkin, T. J., & Drake, C. (2011). Sleep disorders and work performance: Findings from the 2008 National Sleep Foundation Sleep in America poll. Journal of Sleep Research, 20(3), 487-494.	2	0	1	A	0	0		0	0	0	0	0	0	0	0	—		0	0	0	0	0	—	0	—
4	N	36	36.1	Tregear, S., Reston, J., Schoelles, K., & Phillips, B. (2009). Obstructive sleep apnea and risk of motor vehicle crash: Systematic review and meta-analysis. Journal of Clinical Sleep Medicine, 5(6), 573-581.	1	0	1	A	0	0		0	0	0	0	0	0	0	0	—		0	0	0	0	0	—	0	—
4	N	37	37.01	Barnosky, A. D., Matzke, N., Tomiya, S., Wogan, G. O. U., Swartz, B., Quental, T. B., … & Maguire, K. C. (2011). Has the Earth's sixth mass extinction already arrived? Nature, 471(7336), 51-57.	1	0	1	A	0	0		0	0	0	1	0	0	0	0	—	Final author is E.A. Ferrer.	1	0	0	0	0	—	0	—
4	N	37	37.02	Benson, E. E. (2008). Cryopreservation of phytodiversity: a critical appraisal of theory & practice. Critical Reviews in Plant Sciences, 27(3), 141-219.	2	0	1	A	0	0		0	0	0	0	0	0	0	0	—		0	0	0	0	0	—	0	—
4	N	37	37.03	Campbell, K. H., McWhir, J., Ritchie, W. A., & Wilmut, I. (1996). Sheep cloned by nuclear transfer from a cultured cell line. Nature, 380(6569), 64-66.	1	0	1	A	0	0		0	0	0	0	0	0	0	0	—		0	0	0	0	0	—	0	—
4	N	37	37.04	Ceballos, G., Ehrlich, P. R., & Dirzo, R. (2017). Biological annihilation via the ongoing sixth mass extinction signaled by vertebrate population losses and declines. Proceedings of the National Academy of Sciences, 114(30), E6089-E6096.	1	0	1	A	0	0		0	0	0	0	0	0	0	0	—		0	0	0	0	0	—	0	—
4	N	37	37.05	Fiester, A. (2005). Ethical issues in animal cloning. Perspectives in Biology and Medicine, 48(3), 328-343.	1	0	1	A	0	0		0	0	0	0	0	0	0	0	—		0	0	0	0	0	—	0	—
4	N	37	37.06	Folch, J., Cocero, M. J., Chesné, P., Alabart, J. L., Domínguez, V., Cognié, Y., … & Vignon, X. (2009). First birth of an animal from an extinct subspecies (Capra pyrenaica pyrenaica) by cloning. Theriogenology, 71(6), 1026-1034.	1	0	1	A	0	0		0	0	0	0	0	0	0	0	—		0	0	0	0	0	—	0	—
4	N	37	37.07	Murch, S. J. (2019). Plant tissue culture: Current status and opportunities. In Plant Cell and Tissue Culture (pp. 1-18). Springer, Cham.	1	0	1	C	0	0		0	1	—	—	—	—	—	—	—	There are several books with this title, but none with this chapter.	0	0	0	0	0	0	0	—
4	N	37	37.08	Reardon, S. (2018). Welcome to the CRISPR zoo. Nature, 555(7697), 532-534.	1	0	1	A	0	0		0	0	0	0	0	1	0	1	—	2016. Vol. 531(7593), 160-163.	0	0	0	0	0	—	0	—
4	N	37	37.09	Sandler, R. (2014). The ethics of reviving long extinct species. Conservation Biology, 28(2), 354-360.	1	0	1	A	0	0		0	0	0	0	0	0	0	0	—		0	0	0	0	0	—	0	—
4	N	37	37.1	Seddon, P. J., Moehrenschlager, A., & Ewen, J. (2014). Reintroducing resurrected species: Selecting DeExtinction candidates. Trends in Ecology & Evolution, 29(3), 140-147.	3	0	1	A	0	0		0	0	0	0	0	0	0	0	—		0	0	0	0	0	—	0	—
4	N	37	37.11	Shapiro, B. (2015). Mammoth 2.0: will genome editing resurrect extinct species? Genome Biology, 16, 228.	2	0	1	A	0	0		0	0	0	0	0	0	0	0	—		1	0	0	0	0	—	0	—
4	N	37	37.12	Wilmut, I., Schnieke, A. E., McWhir, J., Kind, A. J., & Campbell, K. H. (1997). Viable offspring derived from fetal and adult mammalian cells. Nature, 385(6619), 810-813.	1	0	1	A	0	0		0	0	0	0	0	0	0	0	—		0	0	0	0	0	—	0	—
4	N	37	37.13	Yang, J., Lee, K. K., Kwon, D. Y., & Yang, H. (2021). A mammoth task: harnessing the power of CRISPR-Cas9 for de-extincting ancient species. Biochemical and Biophysical Research Communications, 538, 109-115.	1	0	1	A	0	0		0	1	—	—	—	—	—	—	—		1	0	0	0	0	—	0	—
4	N	38	38.01	Ancrenaz, M., Oram, F., Ambu, L., Lackman, I., Ahmad, E., Elahan, H., … & Meijaard, E. (2015). Of Pongo, palms, and perceptions: A multidisciplinary assessment of orangutans in an oil palm context. Oryx, 49(3), 465-472.	1	0	1	A	0	0		0	0	0	0	1	0	0	0	—	Title has "A multidisciplinary assessment of Bornean orang-utans Pongo pygmaeus in an oil palm context."	0	0	0	0	0	—	0	—
4	N	38	38.02	Beck, B. B., Walkup, K., Rodrigues, M., Unwin, S., Travis, D., & Stoinski, T. (2007). Best Practice Guidelines for the Re-introduction of Great Apes. Gland, Switzerland: IUCN SSC Primate Specialist Group (PSG).	2	0	1	B	0	0		0	0	0	0	0	0	—	—	0		1	0	0	0	—	0	0	—
4	N	38	38.03	Campbell-Smith, G., Simanjorang, H. V., Leader-Williams, N., & Linkie, M. (2011). Local attitudes and perceptions toward crop-raiding by orangutans (Pongo abelii) and other nonhuman primates in Northern Sumatra, Indonesia. American Journal of Primatology, 73(11), 1188-1197.	2	0	1	A	0	0		0	0	0	0	0	1	0	1	—	2010. Vol. 72(10), 866-876.	0	0	0	0	0	—	0	—
4	N	38	38.04	Gaveau, D. L., Sloan, S., Molidena, E., Yaen, H., Sheil, D., Abram, N. K., … & Meijaard, E. (2014). Four decades of forest persistence, clearance and logging on Borneo. PLoS One, 9(7), e101654.	1	0	1	A	0	0		0	0	0	0	0	0	0	0	—		0	0	0	0	0	—	0	—
4	N	38	38.05	Meijaard, E., Abram, N. K., Wells, J. A., Pellier, A. S., Ancrenaz, M., Gaveau, D. L., … & Wich, S. A. (2011). People’s perceptions about the importance of forests on Borneo. PLoS One, 6(9), e24295.	1	0	1	A	0	0		0	0	0	1	0	1	0	1	—	Final author is K. Mengersen. 2013. Vol. 8(9), e73008.	0	0	0	0	0	—	0	—
4	N	38	38.06	Nellemann, C., Miles, L., Kaltenborn, B. P., Virtue, M., & Ahlenius, H. (2007). The last stand of the orangutan: State of emergency: Illegal logging, fire, and palm oil in Indonesia's national parks. United Nations Environment Programme, GRID-Arendal.	2	0	1	B	0	0		0	0	0	0	0	0	—	—	0		0	0	0	0	—	0	0	—
4	N	38	38.07	Rijksen, H. D., Griffiths, M., Sabarno, J., & Lelana, A. (1998). A viable population of orangutans in the Wae Wul watershed: Final report of the Leuser International Foundation-World Bank Orangutan Habitat and Population Assessment Project. Leuser International Foundation, Medan.	1	0	1	B	0	0		0	1	—	—	—	—	—	—	—		0	0	0	0	—	0	0	—
4	N	38	38.08	Russon, A. E., Erman, A., & Dennis, R. (2009). The population and distribution of orangutans (Pongo spp.) in and around the Danau Sentarum Wildlife Reserve, West Kalimantan, Indonesia. American Journal of Primatology, 71(9), 799-811.	1	0	1	A	0	0		0	0	0	0	1	1	1	1	—	2001. Title has "(Pongo pygmaeus pygmaeus)." Biological Conservation 97(1), 21-28.	0	0	0	0	0	—	0	—
4	N	38	38.09	Sheil, D., Casson, A., Meijaard, E., van Noordwijk, M., Gaskell, J., Sunderland-Groves, J., … & Kanninen, M. (2009). The impacts and opportunities of oil palm in Southeast Asia: What do we know and what do we need to know? Occasional paper no. 51. CIFOR, Bogor, Indonesia.	1	0	1	B	0	0		0	0	0	0	0	0	—	—	0		0	0	0	0	—	0	0	—
4	N	38	38.1	Singleton, I., Wich, S., Nowak, M., Usher, G., & Utami-Atmoko, S. S. (2017). Pongo abelii. The IUCN Red List of Threatened Species 2017: e.T39780A115575085. https://dx.doi.org/10.2305/IUCN.UK.2017-3.RLTS.T39780A115575085.en	1	0	1	W	0	0		0	0	0	0	0	0	0	—	0		1	0	0	0	—	0	1	0
4	N	38	38.11	Webb, E. L., Jachowski, N. R., Phelps, J., Friess, D. A., Than, M. M., & Ziegler, A. D. (2014). Deforestation in the Ayeyarwady Delta and the conservation implications of an internationally-engaged Myanmar. Global Environmental Change, 24, 321-333.	1	0	1	A	0	0		0	0	0	0	0	0	0	0	—		0	0	0	0	0	—	0	—
4	N	38	38.12	Wich, S. A., Meijaard, E., Marshall, A. J., Husson, S., Ancrenaz, M., Lacy, R. C., … & Singleton, I. (2008). Distribution and conservation status of the orangutan (Pongo spp.) on Borneo and Sumatra: how many remain? Oryx, 42(3), 329-339.	4	0	1	A	0	0		0	0	0	0	1	0	0	0	—	Title has "orang-utan."	1	0	0	0	0	—	0	—
4	N	38	38.13	Wich, S. A., Singleton, I., Nowak, M. G., Atmoko, S. S. U., Nisam, G., Arif, S. M., … & Nijman, V. (2016). Land-cover changes predict steep declines for the Sumatran orangutan (Pongo abelii). Science Advances, 2(3), e1500789.	1	0	1	A	0	0		0	0	0	1	0	0	0	0	—	Final author is H.S. Küh.	0	0	0	0	0	—	0	—
4	N	39	39.01	Bouwman, A. F., Beusen, A. H. W., & Billen, G. (2013). Human alteration of the global nitrogen and phosphorus soil balances for the period 1970-2050. Global Biogeochemical Cycles, 23(4).	1	0	1	A	0	0		0	0	0	0	0	0	0	0	—		0	0	0	0	0	—	0	—
4	N	39	39.02	Clark, M. A., Springmann, M., Hill, J., & Tilman, D. (2018). Multiple health and environmental impacts of foods. Proceedings of the National Academy of Sciences, 116(46), 23357-23362.	1	0	1	A	0	0		0	0	0	0	0	1	0	0	—	2019	0	0	0	0	0	—	0	—
4	N	39	39.03	EPA. (2021). Inventory of U.S. Greenhouse Gas Emissions and Sinks: 1990-2019. United States Environmental Protection Agency.	1	0	1	B	1	1	This work was cited by both 3.5 (2019 ed.) and 4 (2021 ed.) for topic 40. The 2021 ed. was also cited by ChatGPT 4 for topic 39.	0	0	0	0	0	0	—	—	0		1	0	0	0	—	0	0	—
4	N	39	39.04	FAO. (2016). State of the World's Forests 2016: Forests and agriculture: land-use challenges and opportunities. Food and Agriculture Organization of the United Nations.	1	0	1	B	0	0		0	0	0	0	0	0	—	—	0		0	0	0	0	—	0	0	—
4	N	39	39.05	FAO. (2021). Tackling Climate Change Through Livestock: A Global Assessment of Emissions and Mitigation Opportunities. Food and Agriculture Organization of the United Nations.	1	0	1	B	1	0		0	0	0	1	0	1	—	—	0	P.J. Gerber, H. Steinfeld, B. Henderson, A. Mottet, C. Opio, J. Dijkman, A. Falcucci, & G. Tempio. 2013.	1	0	0	0	—	0	0	—
4	N	39	39.06	Gerber, P. J., Steinfeld, H., Henderson, B., Mottet, A., Opio, C., Dijkman, J., Falcucci, A., & Tempio, G. (2013). Tackling climate change through livestock: a global assessment of emissions and mitigation opportunities. Food and Agriculture Organization of the United Nations (FAO).	3	0	1	B	1	0		0	0	0	0	0	0	—	—	0		1	0	0	0	—	0	0	—
4	N	39	39.07	Hoekstra, A. Y., Mekonnen, M. M., Chapagain, A. K., Mathews, R. E., & Richter, B. D. (2012). Global monthly water scarcity: blue water footprints versus blue water availability. PLoS One, 7(2), e32688.	1	0	1	A	0	0		0	0	0	0	0	0	0	0	—		1	0	0	0	0	—	0	—
4	N	39	39.08	Hristov, A. N., Oh, J., Firkins, J. L., Dijkstra, J., Kebreab, E., Waghorn, G., … & Gerber, P. J. (2013). Special topics—Mitigation of methane and nitrous oxide emissions from animal operations: I. A review of enteric methane mitigation options. Journal of Animal Science, 91(11), 5045-5069.	1	0	1	A	0	0		0	0	0	1	0	0	0	0	—	Final author is J.M. Tricarico.	0	0	0	0	0	—	0	—
4	N	39	39.09	IPCC. (2021). Climate Change 2021: The Physical Science Basis. Contribution of Working Group I to the Sixth Assessment Report of the Intergovernmental Panel on Climate Change. Masson-Delmotte, V., Zhai, P., Pirani, A., Connors, S. L., Péan, C., Berger, S., … & Gomis, M. I. (eds.). Cambridge University Press.	3	0	1	B	0	0		0	0	0	1	0	0	—	—	0	The listed authors are actually editors, and the final editor is B. Zhou, not M.I. Gomis.	1	0	0	0	—	0	0	—
4	N	39	39.1	Mekonnen, M. M., & Hoekstra, A. Y. (2012). A global assessment of the water footprint of farm animal products. Ecosystems, 15(3), 401-415.	1	0	1	A	0	0		0	0	0	0	0	0	0	0	—		0	0	0	0	0	—	0	—
4	N	39	39.11	Myhre, G., Shindell, D., Bréon, F.-M., Collins, W., Fuglestvedt, J., Huang, J., … & Zhang, H. (2013). Anthropogenic and natural radiative forcing. In Climate Change 2013: The Physical Science Basis. Contribution of Working Group I to the Fifth Assessment Report of the Intergovernmental Panel on Climate Change. Cambridge University Press.	1	0	1	C	0	0		0	0	0	0	0	0	0	0	0		1	0	0	0	1	0	0	—
4	N	39	39.12	Searchinger, T. D., Wirsenius, S., Beringer, T., & Dumas, P. (2018). Assessing the efficiency of changes in land use for mitigating climate change. Nature, 564(7735), 249-253.	1	0	1	A	0	0		0	0	0	0	0	0	0	0	—		0	0	0	0	0	—	0	—
4	N	39	39.13	Thornton, P. K., & Herrero, M. (2010). Potential for reduced methane and carbon dioxide emissions from livestock and pasture management in the tropics. Proceedings of the National Academy of Sciences, 107(46), 19667-19672.	1	0	1	A	0	0		0	0	0	0	0	0	0	0	—		0	0	0	0	0	—	0	—
4	N	40	40.01	Arrow, K., Solow, R., Portney, P. R., Leamer, E. E., Radner, R., & Schuman, H. (1996). Report of the NOAA Panel on Contingent Valuation. Federal Register, 58, 4601-4614.	1	0	1	A	0	0		0	0	0	0	0	1	0	0	—	1993	0	0	0	0	0	—	0	—
4	N	40	40.02	Dai, Q., Kelly, J. C., & Gaines, L. (2019). Life cycle analysis of lithium-ion batteries for automotive applications. Batteries, 5(2), 48.	1	0	1	A	0	0		0	0	0	1	0	0	0	0	—	The article has one more author.	0	0	0	0	0	—	0	—
4	N	40	40.03	Dunn, J. B., Gaines, L., Kelly, J. C., James, C., & Gallagher, K. G. (2012). The significance of Li-ion batteries in electric vehicle life-cycle energy and emissions and recycling's role in its reduction. Energy & Environmental Science, 5(1), 8174-8183.	1	0	1	A	0	0		0	0	0	0	0	1	0	1	—	2015. Vol. 8(1), 158-168.	0	0	0	0	0	—	0	—
4	N	40	40.04	Egbue, O., & Long, S. (2012). Barriers to widespread adoption of electric vehicles: An analysis of consumer attitudes and perceptions. Energy Policy, 48, 717-729.	2	0	1	A	0	0		0	0	0	0	0	0	0	0	—		0	0	0	0	0	—	0	—
4	N	40	40.05	EPA. (2021). Inventory of U.S. Greenhouse Gas Emissions and Sinks: 1990-2019. U.S. Environmental Protection Agency.	1	0	1	B	1	1	This work was cited by both 3.5 (2019 ed.) and 4 (2021 ed.) for topic 40. The 2021 ed. was also cited by ChatGPT 4 for topic 39.	0	0	0	0	0	0	—	—	0		1	0	0	0	—	0	0	—
4	N	40	40.06	Gaines, L. (2014). The future of automotive lithium-ion battery recycling: Charting a sustainable course. Sustainable Materials and Technologies, 1-2, 2-7.	2	0	1	A	0	0		0	0	0	0	0	0	0	0	—		0	0	0	0	0	—	0	—
4	N	40	40.07	Hawkins, T. R., Singh, B., Majeau-Bettez, G., & Strømman, A. H. (2013). Comparative environmental life cycle assessment of conventional and electric vehicles. Journal of Industrial Ecology, 17(1), 53-64.	3	0	1	A	0	0		0	0	0	0	0	0	0	0	—		0	0	0	0	0	—	0	—
4	N	40	40.08	Helmers, E., & Marx, P. (2012). Electric cars: Technical characteristics and environmental impacts. Environmental Sciences Europe, 24(1), 14.	1	0	1	A	0	0		0	0	0	0	0	0	0	0	—		0	0	0	0	0	—	0	—
4	N	40	40.09	Holland, S. P., Mansur, E. T., Muller, N. Z., & Yates, A. J. (2016). Are there environmental benefits from driving electric vehicles? The importance of local factors. American Economic Review, 106(12), 3700-3729.	6	0	1	A	0	0		0	0	0	0	0	0	0	0	—		0	0	0	0	0	—	0	—
4	N	40	40.1	Malins, C., Galarza, S., Baral, A., & Elder, R. (2016). The environmental impact of grid electricity and its implications for electric vehicle life cycle assessments. The International Council on Clean Transportation.	3	0	1	B	0	0		0	1	—	—	—	—	—	—	—		0	0	0	0	—	0	0	—
4	N	40	40.11	Mardani, A., Jusoh, A., & Zavadskas, E. K. (2015). Fuzzy multiple criteria decision-making techniques and applications - Two decades review from 1994 to 2014. Expert Systems with Applications, 42(8), 4126-4148.	1	0	1	A	0	0		0	0	0	0	0	0	0	0	—		0	0	0	0	0	—	0	—
4	N	40	40.12	Morris, J., Regett, A., & Kovacic, K. (2019). Assessing the potential for vehicle electrification to create economic development opportunities in the United States. Energy Policy, 129, 110-123.	2	0	1	A	0	0		0	1	—	—	—	—	—	—	—		0	0	0	0	0	—	0	—
4	N	40	40.13	Notter, D. A., Gauch, M., Widmer, R., Wäger, P., Stamp, A., Zah, R., & Althaus, H. J. (2010). Contribution of Li-ion batteries to the environmental impact of electric vehicles. Environmental Science & Technology, 44(17), 6550-6556.	1	0	1	A	0	0		0	0	0	0	0	0	0	0	—		0	0	0	0	0	—	0	—
4	N	40	40.14	Peters, J. F., Baumann, M., Zimmermann, B., Braun, J., & Weil, M. (2017). The environmental impact of Li-Ion batteries and the role of key parameters - A review. Renewable and Sustainable Energy Reviews, 67, 491-506.	2	0	1	A	0	0		0	0	0	0	0	0	0	0	—		0	0	0	0	0	—	0	—
4	N	40	40.15	Sovacool, B. K. (2017). Contesting the future of nuclear power: A critical global assessment of atomic energy. World Scientific.	1	0	1	B	0	0		0	0	0	0	0	1	—	—	0	2011	0	0	0	0	—	0	0	—
4	N	41	41.01	Barnett, J. (2001). Adapting to climate change in Pacific Island countries: the problem of uncertainty. World Development, 29(6), 977-993.	1	0	1	A	0	0		0	0	0	0	0	0	0	0	—		1	0	0	0	0	—	0	—
4	N	41	41.02	CCCCC. (2009). Regional Framework for Achieving Development Resilient to Climate Change. Caribbean Community Climate Change Centre. Retrieved from https://www.caribbeanclimate.bz/regional-framework-for-achieving-development-resilient-to-climate-change.html	2	0	1	W	0	0		0	0	0	0	0	0	0	—	0		1	0	0	0	—	0	1	0
4	N	41	41.03	Donner, S. D., Rickbeil, G. J., & Heron, S. F. (2015). A new, high-resolution global mass coral bleaching database. PloS one, 10(4), e0118579.	1	0	1	A	0	0		0	0	0	0	0	1	0	1	—	2017. Vol. 12(4), e0175490.	0	0	0	0	0	—	0	—
4	N	41	41.04	Huq, S., Ahmed, A. U., & Gyawali, D. (2018). Bangladesh Delta Plan 2100: addressing the challenges of adaptation to climate change. In Climate Change and the Bay of Bengal (pp. 23-34). Springer, Singapore.	2	0	1	C	0	0		0	1	—	—	—	—	—	—	—	There's a book with this title, but no such chapter.	1	0	0	0	0	0	0	—
4	N	41	41.05	Islam, M. S., Sallu, S., Hubacek, K., & Paavola, J. (2019). Vulnerability of fishery-based livelihoods to the impacts of climate change: insights from coastal Bangladesh. Regional Environmental Change, 19(3), 921-935.	1	0	1	A	0	0		0	0	0	0	0	1	0	1	—	2014. Vol. 14(1), 281-294.	1	0	0	0	0	—	0	—
4	N	41	41.06	Kothari, U., Arnall, A., & Cannon, T. (2019). Resilience, Vulnerability and Residualisation: A Radical Political Ecology of the Maldives’ Unravelling Development Strategy. Geoforum, 105, 184-194.	2	0	1	A	0	0		0	1	—	—	—	—	—	—	—		1	0	0	0	0	—	0	—
4	N	41	41.07	Kreibich, H., Di Baldassarre, G., Vorogushyn, S., Aerts, J. C., Apel, H., Aronica, G. T., … & Merz, B. (2017). Adaptation to flood risk: Results of international paired flood event studies. Earth's Future, 5(10), 953-965.	1	0	1	A	0	0		0	0	0	0	0	0	0	0	—		0	0	0	0	0	—	0	—
4	N	41	41.08	Kumari, R., Choudhary, A., & Dimri, A. P. (2018). Assessing the vulnerability to climate change in coastal Bangladesh: Development and application of an analytical framework. Science of the Total Environment, 637, 142-154.	1	0	1	A	0	0		0	1	—	—	—	—	—	—	—		0	0	0	0	0	—	0	—
4	N	41	41.09	Mimura, N. (2013). Sea-level rise caused by climate change and its implications for society. Proceedings of the Japan Academy, Series B, 89(7), 281-301.	1	0	1	A	0	0		0	0	0	0	0	0	0	0	—		0	0	0	0	0	—	0	—
4	N	41	41.1	Mycoo, M. (2018). Beyond 1.5 °C: vulnerabilities and adaptation strategies for Caribbean Small Island Developing States. Regional Environmental Change, 18(8), 2341-2353.	1	0	1	A	0	0		0	0	0	0	0	0	0	0	—		0	0	0	0	0	—	0	—
4	N	41	41.11	Nurse, L. A., McLean, R. F., Agard, J., Briguglio, L. P., Duvat-Magnan, V., Pelesikoti, N., Tompkins, E., & Webb, A. (2014). Small islands. In Climate Change 2014: Impacts, Adaptation, and Vulnerability. Part B: Regional Aspects. Contribution of Working Group II to the Fifth Assessment Report of the Intergovernmental Panel on Climate Change (pp. 1613-1654). Cambridge University Press, Cambridge, …	1	0	1	C	0	0		0	0	0	0	0	0	0	0	0		1	0	0	0	0	0	0	—
4	N	41	41.12	Simpson, M. C., Clarke, J. F., Scott, D. J., New, M., Karmalkar, A. V., Day, O. J., … & Taylor, M. A. (2012). CARIBSAVE climate change risk atlas (CCCRA) - Jamaica. The University of the West Indies, Barbados.	1	0	1	B	0	0		0	0	0	1	0	0	—	—	0	Final author is N. Fields.	0	0	0	0	—	0	0	—
4	N	41	41.13	SPREP. (2019). Pacific Climate Change Portal. Secretariat of the Pacific Regional Environment Programme. Retrieved from https://www.pacificclimatechange.net/	1	0	1	W	0	0		0	0	0	0	0	0	0	—	0	Although the web site now has a 2020 date, it's the same work.	1	0	0	0	—	0	1	1
4	N	41	41.14	Van Alphen, J. (2015). The Delta Programme and updated flood risk management policies in the Netherlands. Journal of Flood Risk Management, 9(4), 310-319.	1	0	1	A	0	0		0	0	0	0	0	1	0	0	—	2016	0	0	0	0	0	—	0	—
4	N	41	41.15	Van den Hurk, B., Tank, A. K., Lenderink, G., Ulden, A., Oldenborgh, G. J., Katsman, C., … & Drijfhout, S. (2016). Drivers of mean climate change around the Netherlands derived from CMIP5. Climate Dynamics, 46(3-4), 629-647.	1	0	1	A	0	0		0	0	0	0	0	1	0	1	—	2014. Vol. 42(5-6), 1683-1697.	0	0	0	0	0	—	0	—
4	N	41	41.16	Witte, A. M., Snoussi, M., & Fink, M. (2018). Combining global sea-level scenarios with local subsidence rates: Implications for coastal flooding in the Maldives. Ocean & Coastal Management, 165, 96-106.	1	0	1	A	0	0		0	1	—	—	—	—	—	—	—		0	0	0	0	0	—	0	—
4	N	41	41.17	Yamamoto, L., & Esteban, M. (2014). Atoll island states and international law: Climate change displacement and sovereignty. Springer Science & Business Media.	1	0	1	B	0	0		0	0	0	0	0	0	—	—	0		0	0	0	0	—	0	0	—
4	N	42	42.01	Kim, Y., & Kim, Y. (2016). Overview of Nuclear Power Reactor Types. Nuclear Engineering and Technology, 48(5), 1115-1126. https://doi.org/10.1016/j.net.2016.07.007	2	0	1	A	0	0		0	1	—	—	—	—	—	—	—		1	0	0	0	0	—	1	—
4	N	42	42.02	LeBlanc, D. (2010). Molten salt reactors: A new beginning for an old idea. Nuclear Engineering and Design, 240(6), 1644-1656. https://doi.org/10.1016/j.nucengdes.2010.02.011	10	0	1	A	0	0		0	0	0	0	0	0	0	0	—		0	0	0	0	0	—	1	0
4	N	42	42.03	Weisser, D. (2007). A Guide to Life-Cycle Greenhouse Gas (GHG) Emissions from Electric Supply Technologies. Energy, 32(9), 1543-1559. https://doi.org/10.1016/j.energy.2007.01.008	3	0	1	A	0	0		0	0	0	0	0	0	0	0	—		1	0	0	0	0	—	1	1
4	N	42	42.04	Zhang, J., Zhang, Z., Xu, H., & Xia, S. (2018). The Development of Thorium Molten Salt Reactor (TMSR) Technology in China. Engineering, 4(3), 389-395. https://doi.org/10.1016/j.eng.2018.05.002	7	0	1	A	0	0		0	1	—	—	—	—	—	—	—		1	0	0	0	0	—	1	—
4	N	42	42.05	Zohuri, B. (2019). A Comparison of Molten Salt Reactors to Light Water Reactors: Pros and Cons. In Molten Salt Reactors and Thorium Energy (pp. 81-98). Woodhead Publishing. https://doi.org/10.1016/B978-0-08-102337-2.00006-9	0	1	1	C	0	0		0	1	—	—	—	—	—	—	—	The book is real (2017) but the chapter is not.	1	0	0	0	0	0	1	—
